# Supplementary material for: 4-Chloro-N-(3,4-dimethyl­phen­yl)benzene­sulfonamide
Source: Acta Crystallogr Sect E Struct Rep Online. 2010 May 8;66(Pt 6):o1283. doi: 10.1107/S1600536810015394 (PMC2979417; doi:10.1107/S1600536810015394)
Supplement: Supplementary file 2 [file e-66-o1283-Isup2.hkl]

# 
# h,k,l, Fc-squared, Fo-squared, sigma(Fo-squared) and status flag 
# 
data_I
_shelx_title ' S47 P21/C' 
_shelx_refln_list_code          4 
_shelx_F_calc_maximum      204.36 
_exptl_crystal_F_000       616.00 
_reflns_d_resolution_high  0.8000 
 
loop_ 
 _symmetry_equiv_pos_as_xyz 
 'x, y, z' 
 '-x, y+1/2, -z+1/2' 
 '-x, -y, -z' 
 'x, -y-1/2, z-1/2' 
 
_cell_length_a    13.5000 
_cell_length_b    12.4039 
_cell_length_c     8.7436 
_cell_angle_alpha  90.000 
_cell_angle_beta  104.492 
_cell_angle_gamma  90.000 
 
_shelx_F_squared_multiplier     1.000 
 
loop_ 
 _refln_index_h 
 _refln_index_k 
 _refln_index_l 
 _refln_F_squared_calc 
 _refln_F_squared_meas 
 _refln_F_squared_sigma 
 _refln_observed_status 
   3   0   0     1562.00     1581.14      6.19 o 
   4   0   0      772.59      707.63      6.67 o 
   5   0   0      247.12      225.05      4.50 o 
   6   0   0    10351.16    10970.99     57.27 o 
   7   0   0      107.82       92.48      1.54 o 
   8   0   0      610.36      563.44      8.85 o 
   9   0   0     1023.51     1072.70     12.63 o 
  10   0   0     1514.85     1346.73     14.82 o 
  11   0   0      842.47      826.54     12.62 o 
  12   0   0      133.09      135.09      6.53 o 
  13   0   0        7.35       10.04      4.36 o 
  14   0   0      146.67      120.58      6.92 o 
  16   0   0      128.51      107.15      9.85 o 
   2   1   0        2.66        5.18      1.05 o 
   3   1   0     6124.66     6345.41     43.49 o 
   4   1   0     1726.90     1830.46      9.16 o 
   5   1   0       48.89       47.60      1.46 o 
   6   1   0       45.16       37.53      1.39 o 
   7   1   0     1075.09     1024.16      7.98 o 
   8   1   0      277.93      246.88      5.66 o 
   9   1   0      211.16      197.27      4.27 o 
  10   1   0      248.46      263.42      5.22 o 
  11   1   0       20.89       22.98      3.04 o 
  12   1   0      337.90      334.20      6.43 o 
  13   1   0      425.18      413.94     10.02 o 
  14   1   0       37.91       34.24      4.47 o 
  15   1   0        2.71        2.65      4.15 o 
  16   1   0        1.71        0.47      7.60 o 
   0   2   0     1766.28     1827.01      7.99 o 
   1   2   0      538.36      567.72      9.05 o 
   2   2   0      745.50      719.24      2.80 o 
   3   2   0      981.38     1012.96     13.72 o 
   4   2   0     1033.18     1087.11     20.01 o 
   5   2   0        8.86       20.78      1.37 o 
   6   2   0      861.58      882.47     10.32 o 
   7   2   0        0.75        0.93      1.22 o 
   8   2   0      490.93      456.15      5.10 o 
   9   2   0        4.55        2.65      2.14 o 
  10   2   0      453.42      492.96      6.73 o 
  11   2   0        1.12        3.05      2.65 o 
  12   2   0       46.69       55.02      4.33 o 
  13   2   0       27.28       25.21      4.06 o 
  14   2   0        0.50       -3.59      3.96 o 
  15   2   0        4.72        5.80      5.16 o 
  16   2   0       59.73       61.49      5.47 o 
   1   3   0     1436.62     1453.17     10.93 o 
   2   3   0      511.40      443.29      3.68 o 
   3   3   0     1102.82     1187.01      6.94 o 
   4   3   0      132.17      185.92      2.07 o 
   5   3   0       54.83       65.42      1.67 o 
   6   3   0      382.05      504.71     12.11 o 
   7   3   0      316.79      318.27      5.21 o 
   8   3   0        1.12       -0.25      1.35 o 
   9   3   0      466.37      493.70      5.24 o 
  10   3   0      198.43      168.19      5.03 o 
  11   3   0      104.63       89.67      8.45 o 
  12   3   0      258.56      245.84      6.51 o 
  13   3   0       10.34       15.67      6.58 o 
  14   3   0        0.67        0.49      4.04 o 
  15   3   0       68.21       68.35      5.48 o 
  16   3   0       41.99       33.20      5.37 o 
   0   4   0     4478.04     4277.73     22.87 o 
   1   4   0     3118.79     3153.65     16.64 o 
   2   4   0      904.11      836.56      5.78 o 
   3   4   0       83.41      103.76      1.51 o 
   4   4   0       37.85       39.41      0.97 o 
   5   4   0       32.82       31.61      1.00 o 
   6   4   0       35.47       41.59      1.74 o 
   7   4   0       36.26       44.35      1.93 o 
   8   4   0      141.17      143.98      4.06 o 
   9   4   0      188.17      197.44      4.06 o 
  10   4   0     1444.90     1387.89     15.51 o 
  11   4   0      464.13      439.73      7.71 o 
  12   4   0      114.04       97.72      4.96 o 
  13   4   0       88.18       90.28      5.06 o 
  14   4   0        3.82        1.45      4.05 o 
  15   4   0       14.75       10.21      4.40 o 
   1   5   0     1841.77     1926.25      9.22 o 
   2   5   0       13.13       26.12      1.27 o 
   3   5   0      214.10      191.11      1.94 o 
   4   5   0      399.85      407.68      2.35 o 
   5   5   0      351.21      362.42      2.34 o 
   6   5   0      715.57      782.47      5.45 o 
   7   5   0     1026.54      976.11     14.42 o 
   8   5   0        1.44        2.08      1.82 o 
   9   5   0        0.06        0.48      2.05 o 
  10   5   0       48.37       57.10      6.08 o 
  11   5   0        3.01        3.76      3.56 o 
  12   5   0       87.77       81.38      4.89 o 
  13   5   0      100.76      106.78      5.45 o 
  14   5   0       32.43       32.37      4.76 o 
  15   5   0        6.56        7.26      6.14 o 
   0   6   0      629.12      755.40      5.21 o 
   1   6   0     2985.82     2991.03     27.24 o 
   2   6   0     2986.47     3158.81     10.86 o 
   3   6   0        0.02        0.89      1.09 o 
   4   6   0      481.09      447.48      5.66 o 
   5   6   0       10.50        7.13      1.21 o 
   6   6   0      148.13      144.86      2.62 o 
   7   6   0      199.63      196.07      3.16 o 
   8   6   0      634.25      665.28      5.53 o 
   9   6   0      303.52      286.71      4.35 o 
  10   6   0      192.39      207.27     10.31 o 
  11   6   0       32.57       21.57      5.65 o 
  12   6   0       36.12       29.85      5.81 o 
  13   6   0        0.52        2.48      5.03 o 
  14   6   0        1.69        2.12      5.25 o 
  15   6   0        0.44        1.02      5.84 o 
   1   7   0      483.82      423.95      2.78 o 
   2   7   0      659.07      598.30      9.16 o 
   3   7   0       27.97       26.61      1.32 o 
   4   7   0      299.60      268.29      3.13 o 
   5   7   0     2251.19     2312.12     28.06 o 
   6   7   0      145.01      144.35      5.37 o 
   7   7   0       12.01       12.71      2.34 o 
   8   7   0       18.54       19.10      2.64 o 
   9   7   0     1697.01     1764.67     24.01 o 
  10   7   0        0.06       -2.48      2.82 o 
  11   7   0      735.18      748.67     14.93 o 
  12   7   0      377.07      373.62     11.66 o 
  13   7   0       89.97       76.63      7.48 o 
  14   7   0       61.18       49.95      7.13 o 
   0   8   0        5.81       -3.04      3.64 o 
   1   8   0      444.29      470.58      7.18 o 
   2   8   0     1486.20     1403.50      8.06 o 
   3   8   0        6.54        7.73      1.45 o 
   4   8   0      133.40      113.06      2.43 o 
   5   8   0        0.01       -0.61      1.94 o 
   6   8   0       94.35       99.65      3.17 o 
   7   8   0      228.11      247.11      6.32 o 
   8   8   0      724.19      720.89      9.30 o 
   9   8   0       21.66       20.66      3.08 o 
  10   8   0       66.42       66.81      3.76 o 
  11   8   0       81.17      100.01      7.57 o 
  12   8   0      307.14      327.90     11.34 o 
  13   8   0       43.70       49.86      7.05 o 
   1   9   0      575.55      552.23      7.32 o 
   2   9   0      237.30      207.59      4.48 o 
   3   9   0        0.94       -2.09      2.09 o 
   4   9   0      469.62      433.16      5.29 o 
   5   9   0     1857.42     1857.75     20.95 o 
   6   9   0      721.77      688.74     15.30 o 
   7   9   0        0.03        3.25      2.33 o 
   8   9   0      155.57      167.56      5.58 o 
   9   9   0       38.88       37.50      4.20 o 
  10   9   0       14.96       13.90      3.18 o 
  11   9   0      103.42      115.78      7.93 o 
  12   9   0        0.09       12.29      6.29 o 
  13   9   0       14.62       10.28      6.47 o 
   0  10   0     1006.76      976.50     14.32 o 
   1  10   0      117.29      131.26      4.85 o 
   2  10   0      214.18      177.17      5.32 o 
   3  10   0        0.69       -1.69      2.25 o 
   4  10   0      358.97      357.99      5.18 o 
   5  10   0      199.38      190.19      5.83 o 
   6  10   0       29.83       33.52      3.71 o 
   7  10   0       65.61       66.73      4.35 o 
   8  10   0        0.08        2.64      3.58 o 
   9  10   0       87.62       95.03      5.06 o 
  10  10   0      119.15      123.63      5.69 o 
  11  10   0       47.05       46.59      4.74 o 
  12  10   0        7.79       11.25      6.36 o 
   1  11   0      161.75      162.43      5.38 o 
   2  11   0      297.33      264.86      6.24 o 
   3  11   0      674.41      642.67      8.80 o 
   4  11   0      851.00      812.23     14.06 o 
   5  11   0      447.24      483.98      8.11 o 
   6  11   0      136.14      134.62      5.29 o 
   7  11   0       15.26       15.03      3.93 o 
   8  11   0       12.50       10.68      3.92 o 
   9  11   0        0.27       -2.75      3.91 o 
  10  11   0        3.69        5.65      4.17 o 
  11  11   0        0.47        1.77      4.18 o 
   0  12   0       45.01       54.86      6.47 o 
   1  12   0       48.41       36.48      4.06 o 
   2  12   0      165.60      170.13      8.98 o 
   3  12   0      108.39       97.83      4.86 o 
   4  12   0        0.23        5.80      5.66 o 
   5  12   0       35.21       22.72      6.10 o 
   6  12   0       90.85       76.48      4.89 o 
   7  12   0       66.28       62.62      4.86 o 
   8  12   0       19.67       27.12      4.59 o 
   9  12   0       14.51       15.39      7.33 o 
  10  12   0       15.95       17.51      5.67 o 
   1  13   0        1.82        5.58      3.86 o 
   2  13   0        9.71        9.56      3.87 o 
   3  13   0       13.00       17.42      5.98 o 
   4  13   0       16.24       20.14      6.51 o 
   5  13   0      139.42      131.08      8.81 o 
   6  13   0       90.65       94.44      8.49 o 
   7  13   0       15.82       16.79      6.49 o 
   8  13   0        8.52       10.52      6.45 o 
   0  14   0       95.25      108.46      8.26 o 
   1  14   0        0.08        1.78      4.25 o 
   2  14   0       23.90       20.37      4.27 o 
   3  14   0       16.35       21.49      6.65 o 
   4  14   0       93.91       95.72      8.73 o 
   5  14   0        0.96        8.27      7.04 o 
   6  14   0       58.86       59.16      8.47 o 
   7  14   0        1.98       11.68      7.40 o 
   1  15   0        3.66       12.25      4.57 o 
   2  15   0       48.08       59.85      7.94 o 
   3  15   0      330.62      391.35     13.45 o 
   4  15   0      214.37      272.78     12.23 o 
 -16   1   1        8.18       10.67      5.57 o 
 -15   1   1        2.32        3.78      3.37 o 
 -14   1   1       29.42       30.88      3.70 o 
 -13   1   1       93.95       86.04      4.83 o 
 -12   1   1      313.52      295.17      5.08 o 
 -11   1   1       87.98       78.28      3.14 o 
 -10   1   1       34.63       28.52      2.44 o 
  -9   1   1       22.99       22.39      2.12 o 
  -8   1   1       15.65        1.83      1.10 o 
  -7   1   1      364.04      413.83      3.86 o 
  -6   1   1     1431.69     1424.16      5.43 o 
  -5   1   1      103.06       92.73      1.31 o 
  -4   1   1     1214.21     1147.08      8.70 o 
  -3   1   1        2.47       10.88      1.15 o 
  -2   1   1      813.30      922.65     12.68 o 
  -1   1   1      844.74      776.98      3.78 o 
   0   1   1      976.05      937.72     64.73 o 
   1   1   1       53.21       61.88      0.94 o 
   2   1   1    21399.97    21358.19     68.90 o 
   3   1   1    13260.26    13772.58    226.11 o 
   4   1   1      557.54      544.48      4.06 o 
   5   1   1      760.28      801.57     21.16 o 
   6   1   1       20.35       45.80      1.65 o 
   7   1   1      116.76      144.07      2.47 o 
   8   1   1      244.95      267.90      4.99 o 
   9   1   1      572.89      628.44     10.40 o 
  10   1   1      274.41      286.83      5.64 o 
  11   1   1      966.25      957.26      9.99 o 
  12   1   1      100.60      103.23      4.58 o 
  13   1   1       49.62       44.81      4.05 o 
  14   1   1        0.27        2.65      4.78 o 
  15   1   1        2.68        4.42      5.26 o 
 -16   2   1        4.07        3.48      3.98 o 
 -15   2   1      215.49      212.95      8.08 o 
 -14   2   1      241.55      253.06      6.93 o 
 -13   2   1      105.56      105.05      5.09 o 
 -12   2   1      526.66      467.31      8.04 o 
 -11   2   1      580.74      572.72     11.21 o 
 -10   2   1     1039.58     1079.11      7.73 o 
  -9   2   1      383.05      390.56      3.80 o 
  -8   2   1      279.33      298.07      5.68 o 
  -7   2   1     3993.92     4194.66     36.44 o 
  -6   2   1      159.84      180.85      3.01 o 
  -5   2   1     1097.22     1114.45     13.23 o 
  -4   2   1     2608.95     2569.36      9.84 o 
  -3   2   1      323.59      307.37      2.76 o 
  -2   2   1     2483.55     2429.47     26.81 o 
  -1   2   1    41764.32    41776.50    384.13 o 
   0   2   1     1093.44     1239.72     21.73 o 
   1   2   1      799.07      927.21      4.40 o 
   2   2   1      154.92      134.68      2.01 o 
   3   2   1     2025.60     2227.74     26.42 o 
   4   2   1     1003.64     1075.47     16.91 o 
   5   2   1     1656.55     1673.20     14.45 o 
   6   2   1       28.15       35.00      1.65 o 
   7   2   1       86.15       76.99      2.19 o 
   8   2   1      136.51      136.64      3.99 o 
   9   2   1     2295.84     2230.98     20.29 o 
  10   2   1      882.35      856.36      7.53 o 
  11   2   1      154.31      146.49      4.82 o 
  12   2   1        6.00        7.18      3.27 o 
  13   2   1        9.49       10.29      5.22 o 
  14   2   1        3.20        3.13      4.97 o 
  15   2   1      153.93      150.25     19.83 o 
 -16   3   1        3.59        8.48      6.62 o 
 -15   3   1       39.38       26.57      4.73 o 
 -14   3   1      488.94      516.45      9.33 o 
 -13   3   1      267.35      265.43      6.89 o 
 -12   3   1        2.21       -1.39      3.51 o 
 -11   3   1        3.01        2.28      3.31 o 
 -10   3   1      136.99      145.89      4.75 o 
  -9   3   1        2.18        3.50      1.98 o 
  -8   3   1     2827.08     2959.54     44.25 o 
  -7   3   1     1414.13     1489.71     15.67 o 
  -6   3   1       11.88       12.03      1.21 o 
  -5   3   1        8.90       13.49      1.02 o 
  -4   3   1     1873.10     1816.45      7.01 o 
  -3   3   1     2350.28     2492.05     19.70 o 
  -2   3   1     2016.78     2146.75     17.53 o 
  -1   3   1      301.40      321.19      3.25 o 
   0   3   1      423.68      450.60      9.90 o 
   1   3   1       26.85       24.08      1.19 o 
   2   3   1     1943.67     1883.25      5.93 o 
   3   3   1     2651.66     2619.09      9.81 o 
   4   3   1       32.04       29.83      1.32 o 
   5   3   1      323.86      356.35      3.07 o 
   6   3   1      234.00      200.04      4.44 o 
   7   3   1      378.43      373.72      4.22 o 
   8   3   1       53.95       56.81      2.32 o 
   9   3   1      185.88      189.21      5.08 o 
  10   3   1       34.47       36.95      3.70 o 
  11   3   1        0.41        2.84      4.76 o 
  12   3   1      637.90      576.31     12.74 o 
  13   3   1      204.17      194.01     12.84 o 
  14   3   1       36.18       37.34      4.71 o 
  15   3   1        0.05        8.87      7.15 o 
 -16   4   1        1.22        4.53      4.11 o 
 -15   4   1        0.41        2.80      3.99 o 
 -14   4   1       38.20       27.96      4.95 o 
 -13   4   1      263.26      263.36      6.94 o 
 -12   4   1      111.38       94.72      9.82 o 
 -11   4   1       23.51       19.93      4.76 o 
 -10   4   1       12.42        4.58      3.29 o 
  -9   4   1      337.60      365.15      9.83 o 
  -8   4   1      201.78      198.40      4.21 o 
  -7   4   1      789.29      781.95      6.06 o 
  -6   4   1      271.84      270.97      3.45 o 
  -5   4   1     1035.73     1001.09      5.99 o 
  -4   4   1      674.91      790.05      4.73 o 
  -3   4   1      388.52      345.27      3.81 o 
  -2   4   1     1274.80     1359.63     10.42 o 
  -1   4   1     1220.75     1280.59     13.56 o 
   0   4   1      241.46      211.94      2.19 o 
   1   4   1     4335.80     4452.18     37.61 o 
   2   4   1      900.33      944.29      5.84 o 
   3   4   1     1694.95     1726.92     16.00 o 
   4   4   1       30.38       21.05      1.09 o 
   5   4   1      824.23      787.95      9.88 o 
   6   4   1     1085.21     1104.36      6.44 o 
   7   4   1      375.19      330.94      4.28 o 
   8   4   1       35.11       37.37      2.33 o 
   9   4   1      210.05      191.44      5.95 o 
  10   4   1       18.19       15.87      3.49 o 
  11   4   1       88.31       98.90      3.92 o 
  12   4   1      216.55      213.83      6.27 o 
  13   4   1        2.13        4.35      3.97 o 
  14   4   1        1.07        4.70      4.32 o 
  15   4   1       31.11       16.37      5.03 o 
 -15   5   1       13.55       14.35      4.98 o 
 -14   5   1        0.20       -0.36      4.51 o 
 -13   5   1        0.13       -0.77      3.66 o 
 -12   5   1       93.37       86.33      8.31 o 
 -11   5   1       59.75       52.43      4.31 o 
 -10   5   1      922.58      794.59     30.68 o 
  -9   5   1      191.39      156.78      6.73 o 
  -8   5   1       52.89       79.34      5.85 o 
  -7   5   1      224.88      248.53      8.44 o 
  -6   5   1     1895.02     1833.68     11.91 o 
  -5   5   1      161.58      139.85      2.35 o 
  -4   5   1     1442.83     1510.96      9.14 o 
  -3   5   1      103.55      103.07      1.84 o 
  -2   5   1      126.51      130.93      1.78 o 
  -1   5   1        0.44        5.83      1.01 o 
   0   5   1     3336.81     3345.75     21.74 o 
   1   5   1     2954.88     3083.62     14.02 o 
   2   5   1        0.40        1.96      1.25 o 
   3   5   1       56.97       69.62      1.44 o 
   4   5   1     1798.98     1830.06      8.10 o 
   5   5   1      190.74      177.03      2.38 o 
   6   5   1      515.11      548.30      4.73 o 
   7   5   1      266.70      268.04      3.53 o 
   8   5   1      560.31      578.89      5.10 o 
   9   5   1      134.83      123.71      4.93 o 
  10   5   1     1083.80     1113.70     19.60 o 
  11   5   1      809.45      820.19      8.38 o 
  12   5   1      113.15      122.46      7.58 o 
  13   5   1       19.84       11.57      5.39 o 
  14   5   1      113.01      126.30      8.57 o 
  15   5   1        7.42        1.69      6.34 o 
 -15   6   1        8.73       13.54      6.07 o 
 -14   6   1       25.21       24.18      6.06 o 
 -13   6   1      174.94      184.78      6.32 o 
 -12   6   1       68.06       66.77      4.63 o 
 -11   6   1      219.77      207.91      5.93 o 
 -10   6   1        6.97        8.37      2.79 o 
  -9   6   1      414.92      413.20      5.61 o 
  -8   6   1      641.32      677.69      9.66 o 
  -7   6   1      247.25      245.17      4.11 o 
  -6   6   1       84.13       75.26      1.87 o 
  -5   6   1        0.84        4.17      1.47 o 
  -4   6   1        7.50       16.84      1.76 o 
  -3   6   1     3448.48     3526.27     20.33 o 
  -2   6   1     2818.41     2915.02     13.68 o 
  -1   6   1       25.40        9.43      0.90 o 
   0   6   1      177.29      196.07      2.69 o 
   1   6   1      149.00       74.00      2.06 o 
   2   6   1      706.61      801.86      4.58 o 
   3   6   1        3.33        0.71      1.00 o 
   4   6   1        0.17        0.98      1.16 o 
   5   6   1      132.57      154.18      2.46 o 
   6   6   1        3.26        5.55      1.93 o 
   7   6   1      743.87      709.14      6.95 o 
   8   6   1      222.42      245.94      4.46 o 
   9   6   1      539.92      509.42      7.54 o 
  10   6   1       55.02       43.16      3.99 o 
  11   6   1      136.31      151.62      5.64 o 
  12   6   1       32.36       33.09      4.08 o 
  13   6   1       67.45       68.20      7.48 o 
  14   6   1      118.49      119.39      8.96 o 
 -14   7   1       81.73       91.43      7.78 o 
 -13   7   1      168.02      185.02      9.28 o 
 -12   7   1      182.10      191.54      8.97 o 
 -11   7   1        0.64        7.69      5.35 o 
 -10   7   1      435.08      426.23      7.73 o 
  -9   7   1       65.81       76.76      4.41 o 
  -8   7   1      193.68      196.07      4.32 o 
  -7   7   1       61.54       58.23      3.03 o 
  -6   7   1      251.33      242.55      5.27 o 
  -5   7   1       48.13       43.87      1.69 o 
  -4   7   1       40.77       48.68      1.59 o 
  -3   7   1       39.34       30.39      1.40 o 
  -2   7   1        9.90        6.42      1.21 o 
  -1   7   1       32.29       26.33      1.90 o 
   0   7   1        1.62        4.72      1.25 o 
   1   7   1        6.75       10.58      1.32 o 
   2   7   1        1.05        2.02      1.40 o 
   3   7   1        4.08        8.83      1.46 o 
   4   7   1      144.35      118.32      2.80 o 
   5   7   1      130.39      122.63      3.08 o 
   6   7   1       16.59       17.94      2.25 o 
   7   7   1        0.94       -1.17      2.13 o 
   8   7   1        0.14       -0.73      2.47 o 
   9   7   1      123.19      112.31      3.86 o 
  10   7   1        1.78        4.79      3.63 o 
  11   7   1        6.66        4.50      3.72 o 
  12   7   1       33.47       23.80      4.16 o 
  13   7   1        0.43       -5.07      6.18 o 
  14   7   1       63.28       67.98      7.99 o 
 -14   8   1        0.20        0.54      6.13 o 
 -13   8   1       20.43       29.94      6.66 o 
 -12   8   1       86.42       90.62      7.79 o 
 -11   8   1      240.26      237.83      6.68 o 
 -10   8   1      253.89      262.80      6.85 o 
  -9   8   1      290.36      251.37      6.45 o 
  -8   8   1      445.32      465.24      7.83 o 
  -7   8   1        2.87        1.97      3.22 o 
  -6   8   1      160.70      154.65      5.57 o 
  -5   8   1       54.25       58.43      3.00 o 
  -4   8   1       15.17       14.69      2.10 o 
  -3   8   1      198.42      214.74      4.79 o 
  -2   8   1      748.74      835.42      6.11 o 
  -1   8   1      861.20      875.75      6.12 o 
   0   8   1      289.25      311.97      5.72 o 
   1   8   1        5.11        0.49      1.41 o 
   2   8   1        5.58        4.35      1.55 o 
   3   8   1      275.78      255.69      8.69 o 
   4   8   1       38.12       48.00      2.39 o 
   5   8   1       19.21       16.60      2.20 o 
   6   8   1       58.21       51.66      2.73 o 
   7   8   1       11.37       10.28      2.56 o 
   8   8   1       13.11       14.02      2.86 o 
   9   8   1      163.43      153.98      4.37 o 
  10   8   1       55.75       54.21      5.00 o 
  11   8   1      239.72      246.56      7.28 o 
  12   8   1       92.97       78.92      5.18 o 
  13   8   1        3.36       -0.98      6.10 o 
 -13   9   1      110.62       96.51      8.39 o 
 -12   9   1      101.85      125.65      8.48 o 
 -11   9   1        3.07        4.52      6.48 o 
 -10   9   1      250.85      270.37      7.19 o 
  -9   9   1       65.15       74.87      4.74 o 
  -8   9   1        0.44        0.29      3.47 o 
  -7   9   1      244.35      259.61      6.25 o 
  -6   9   1     1559.16     1529.70     12.93 o 
  -5   9   1     1616.32     1604.26     11.68 o 
  -4   9   1      323.39      322.05      4.80 o 
  -3   9   1      105.40       98.96      7.55 o 
  -2   9   1       66.22       67.67      3.83 o 
  -1   9   1        3.84        5.02      2.86 o 
   0   9   1      507.10      514.24     10.94 o 
   1   9   1      833.05      833.33     11.20 o 
   2   9   1      222.08      225.28      3.91 o 
   3   9   1      434.38      409.77      8.09 o 
   4   9   1      774.99      793.22      8.71 o 
   5   9   1      269.27      260.03      9.52 o 
   6   9   1       46.94       41.83      2.86 o 
   7   9   1       70.44       68.55      3.35 o 
   8   9   1      470.59      466.69     13.49 o 
   9   9   1       15.29       15.15      3.11 o 
  10   9   1      412.59      410.67      6.72 o 
  11   9   1      221.79      240.73      6.98 o 
  12   9   1       83.06       76.91      5.70 o 
 -12  10   1       86.36      108.29      8.34 o 
 -11  10   1        5.97        3.65      4.14 o 
 -10  10   1        6.67        5.08      3.99 o 
  -9  10   1       47.74       51.84      4.48 o 
  -8  10   1      137.59      143.21      5.48 o 
  -7  10   1       33.25       23.68      3.75 o 
  -6  10   1       44.21       38.31      3.91 o 
  -5  10   1      201.23      179.51     14.09 o 
  -4  10   1       31.69       31.97      3.51 o 
  -3  10   1     1114.63     1111.69     10.76 o 
  -2  10   1     1581.50     1521.96     48.16 o 
  -1  10   1      329.78      331.23      6.55 o 
   0  10   1      272.03      228.56      7.67 o 
   1  10   1      837.74      816.90      9.54 o 
   2  10   1      197.16      169.65      5.02 o 
   3  10   1      175.36      143.32      3.70 o 
   4  10   1      247.10      249.45      5.78 o 
   5  10   1      102.00       89.87      6.09 o 
   6  10   1      411.46      421.26     10.71 o 
   7  10   1     1306.64     1332.70     12.86 o 
   8  10   1      496.70      463.92      6.66 o 
   9  10   1      135.81      166.23     10.96 o 
  10  10   1        0.09        1.51      3.17 o 
  11  10   1        1.08        0.82      6.81 o 
  12  10   1       26.05       22.51      6.68 o 
 -11  11   1       70.99       67.56      5.55 o 
 -10  11   1       44.90       43.66      4.80 o 
  -9  11   1       91.56       97.56      5.42 o 
  -8  11   1       10.97        8.11      3.90 o 
  -7  11   1       46.29       33.82      4.30 o 
  -6  11   1      206.11      196.44      6.03 o 
  -5  11   1       53.41       54.76      6.42 o 
  -4  11   1        0.06        2.65      3.31 o 
  -3  11   1      146.19      122.75      4.95 o 
  -2  11   1      779.15      742.98     20.25 o 
  -1  11   1       93.83       95.73      5.34 o 
   0  11   1      189.11      186.02      5.91 o 
   1  11   1      180.19      163.34      5.54 o 
   2  11   1        0.71        2.09      4.43 o 
   3  11   1       32.11       28.20      3.94 o 
   4  11   1      836.92      768.84     14.70 o 
   5  11   1      536.81      515.05      8.30 o 
   6  11   1        0.37        2.18      3.44 o 
   7  11   1      197.13      214.43      9.08 o 
   8  11   1       13.83       14.02      3.90 o 
   9  11   1        4.97        7.03      4.03 o 
  10  11   1       14.70       27.59      4.52 o 
  11  11   1        0.29        6.36      5.63 o 
 -10  12   1        7.75        5.20      4.19 o 
  -9  12   1      107.29       94.68      5.74 o 
  -8  12   1      106.46       99.24      8.73 o 
  -7  12   1       20.35       15.21      4.08 o 
  -6  12   1       15.13        8.25      5.97 o 
  -5  12   1       69.62       77.02      7.72 o 
  -4  12   1        1.31        4.38      3.76 o 
  -3  12   1      131.80      104.50      5.05 o 
  -2  12   1        0.01        2.18      3.78 o 
  -1  12   1      526.15      516.18      8.64 o 
   0  12   1       97.78       98.74      4.95 o 
   1  12   1      146.18      133.35      5.37 o 
   2  12   1        3.79        6.67      3.86 o 
   3  12   1       95.13       81.96      7.58 o 
   4  12   1        6.36        2.61      5.56 o 
   5  12   1      232.74      229.89      9.96 o 
   6  12   1       80.84       86.32      7.27 o 
   7  12   1        2.19        6.23      3.92 o 
   8  12   1        1.46        5.21      3.97 o 
   9  12   1       18.36       27.34      4.63 o 
  -9  13   1       40.91       33.55      4.86 o 
  -8  13   1      138.22      169.33     10.35 o 
  -7  13   1       51.32       42.42      7.49 o 
  -6  13   1       22.93       32.67      6.95 o 
  -5  13   1       97.61      105.35      8.73 o 
  -4  13   1      364.98      364.62     12.08 o 
  -3  13   1      107.74      100.02     12.05 o 
  -2  13   1       15.59       22.19      6.20 o 
  -1  13   1      111.18      100.78      5.54 o 
   0  13   1       58.37       52.28      4.93 o 
   1  13   1        2.60        2.11      3.85 o 
   2  13   1       81.26       92.67      5.12 o 
   3  13   1       68.57       63.28      7.42 o 
   4  13   1       10.07        4.13      6.01 o 
   5  13   1       29.57       22.47      6.47 o 
   6  13   1      148.13      150.73      9.65 o 
   7  13   1       91.36       87.39      8.52 o 
   8  13   1        2.30       -0.24      5.91 o 
  -7  14   1       13.47        6.93      6.97 o 
  -6  14   1        2.61        9.60      6.85 o 
  -5  14   1       81.94       86.12      8.33 o 
  -4  14   1       33.50       38.23      7.22 o 
  -3  14   1        5.31        3.57      4.14 o 
  -2  14   1       22.37       27.89      4.38 o 
  -1  14   1      152.86      175.23      6.63 o 
   0  14   1       31.10       36.24      4.86 o 
   1  14   1       17.94       18.30      4.43 o 
   2  14   1        0.32        3.94      5.60 o 
   3  14   1       16.77       13.96      6.63 o 
   4  14   1        0.05        2.57      6.32 o 
   5  14   1      101.02      121.55      8.98 o 
   6  14   1      101.65       88.61      8.61 o 
  -4  15   1        6.73       20.13      7.89 o 
  -3  15   1       23.44       21.76      7.41 o 
  -2  15   1       12.31       15.54      4.52 o 
  -1  15   1        6.77        4.29      4.38 o 
   0  15   1       13.64       11.25      6.23 o 
   1  15   1        1.72        3.72      4.53 o 
   2  15   1        1.46        4.44      6.47 o 
   3  15   1        0.93        2.26      7.07 o 
 -16   0   2      188.36      148.03     10.66 o 
 -15   0   2      139.47      137.70      9.85 o 
 -14   0   2       50.74       39.94      7.27 o 
 -13   0   2      111.61       93.01      4.69 o 
 -12   0   2      152.86      137.77      4.89 o 
 -11   0   2     1389.35     1422.60     12.48 o 
 -10   0   2      148.81      131.79      4.47 o 
  -9   0   2       98.82      124.44      4.90 o 
  -8   0   2     3125.73     3206.10     11.37 o 
  -7   0   2     2441.11     2506.94     20.87 o 
  -6   0   2      745.80      671.81      6.65 o 
  -5   0   2     1128.95     1034.94      6.37 o 
  -4   0   2        6.09        2.90      1.95 o 
  -3   0   2      695.08      611.61      4.53 o 
  -2   0   2    17094.32    18038.48     88.11 o 
  -1   0   2      537.60      448.26      4.91 o 
   0   0   2     1013.59      973.71      7.00 o 
   1   0   2     4262.07     4695.74     15.54 o 
   2   0   2    27682.11    27890.70    313.15 o 
   3   0   2     6608.35     6707.32     23.65 o 
   4   0   2     2333.40     2290.70     10.36 o 
   5   0   2     8408.68     8029.84     28.86 o 
   6   0   2     2024.34     2177.93     16.35 o 
   7   0   2      312.40      343.13      7.59 o 
   8   0   2     1332.20     1256.54     14.54 o 
   9   0   2      780.84      718.54     12.39 o 
  10   0   2       25.95       16.90      4.83 o 
  11   0   2      421.09      464.39     11.00 o 
  12   0   2       44.77       57.09      5.86 o 
  13   0   2       16.12       13.70      5.18 o 
  14   0   2      157.98      177.40      8.67 o 
  15   0   2       21.41       20.09      5.87 o 
 -16   1   2       61.09       60.64      6.15 o 
 -15   1   2      292.96      301.55     13.86 o 
 -14   1   2      201.87      211.40      5.46 o 
 -13   1   2      171.03      158.00      4.74 o 
 -12   1   2      366.07      339.02      5.76 o 
 -11   1   2       58.96       51.49      2.57 o 
 -10   1   2       30.26       30.67      2.12 o 
  -9   1   2      905.79      885.47      5.01 o 
  -8   1   2      713.37      622.38      4.02 o 
  -7   1   2     1194.58     1401.00      6.78 o 
  -6   1   2      529.19      507.54      3.68 o 
  -5   1   2     3346.14     3546.49     17.31 o 
  -4   1   2     3232.20     3184.73     31.28 o 
  -3   1   2     2430.99     2502.50      8.93 o 
  -2   1   2      518.83      506.32      4.06 o 
  -1   1   2     7324.59     7575.98     15.05 o 
   0   1   2       58.54       60.88      1.64 o 
   1   1   2     6249.11     6446.99     22.29 o 
   2   1   2     9243.57     9377.57     11.57 o 
   3   1   2      234.76      232.37      3.85 o 
   4   1   2        5.48        5.01      1.10 o 
   5   1   2       35.28       39.52      2.82 o 
   6   1   2     1500.03     1487.40     27.70 o 
   7   1   2      247.20      237.61      4.54 o 
   8   1   2      814.08      848.37      9.80 o 
   9   1   2      336.52      321.96      7.39 o 
  10   1   2       19.12       23.86      3.42 o 
  11   1   2      483.77      477.27      6.44 o 
  12   1   2      347.41      337.72      7.10 o 
  13   1   2       41.54       36.13      4.06 o 
  14   1   2        0.22       -1.93      3.83 o 
  15   1   2        1.26        0.93      5.62 o 
 -16   2   2        7.20       12.16      3.82 o 
 -15   2   2       13.05       12.99      3.68 o 
 -14   2   2      198.47      201.25      5.42 o 
 -13   2   2        0.19        0.21      3.11 o 
 -12   2   2      107.29      109.21      4.14 o 
 -11   2   2      127.60      125.91      3.95 o 
 -10   2   2       16.53       15.82      2.60 o 
  -9   2   2        0.13        0.96      1.26 o 
  -8   2   2      168.02      186.84      1.98 o 
  -7   2   2      606.54      590.72      3.24 o 
  -6   2   2     1280.12     1420.30      9.43 o 
  -5   2   2     3228.80     3692.43     22.33 o 
  -4   2   2       48.19       60.08      1.45 o 
  -3   2   2      722.15      705.87     10.53 o 
  -2   2   2       43.52       46.59      1.46 o 
  -1   2   2    16559.02    17321.01    106.18 o 
   0   2   2     3050.36     3249.24     16.90 o 
   1   2   2     1019.39     1027.20      7.31 o 
   2   2   2      324.59      346.96      2.94 o 
   3   2   2       18.28       29.24      1.50 o 
   4   2   2      551.95      568.77     43.21 o 
   5   2   2      285.02      319.98      5.47 o 
   6   2   2      467.95      507.89      3.93 o 
   7   2   2        2.00        1.10      1.46 o 
   8   2   2      333.97      313.58      4.79 o 
   9   2   2        2.76        5.58      3.20 o 
  10   2   2        3.25        5.43      3.34 o 
  11   2   2        9.34        8.17      4.40 o 
  12   2   2        5.43        3.78      3.32 o 
  13   2   2       58.58       53.47      6.57 o 
  14   2   2        5.71       15.14      6.18 o 
  15   2   2       27.74       22.29      6.35 o 
 -16   3   2      119.13      123.43      6.38 o 
 -15   3   2       54.64       62.18      4.58 o 
 -14   3   2        0.01       -0.10      3.32 o 
 -13   3   2      120.41      124.65      4.48 o 
 -12   3   2      455.12      437.52     11.68 o 
 -11   3   2      869.79      855.87      8.87 o 
 -10   3   2      111.27       91.94      3.18 o 
  -9   3   2       10.17       11.23      1.80 o 
  -8   3   2      532.73      474.76     12.54 o 
  -7   3   2     2741.54     2937.48     26.11 o 
  -6   3   2      375.42      315.66      3.76 o 
  -5   3   2      537.00      505.18      5.37 o 
  -4   3   2     1375.21     1626.29      9.29 o 
  -3   3   2     1748.21     1740.92      6.75 o 
  -2   3   2     3767.33     4158.79     13.28 o 
  -1   3   2     8174.93     8437.23     12.29 o 
   0   3   2        0.51        0.49      1.65 o 
   1   3   2     1759.07     1728.74     14.50 o 
   2   3   2       70.74       77.01      1.32 o 
   3   3   2      795.59      756.64      4.07 o 
   4   3   2      104.21      110.80      2.49 o 
   5   3   2      149.90      184.92      2.76 o 
   6   3   2        1.31        0.43      1.28 o 
   7   3   2      247.59      230.78      4.15 o 
   8   3   2        0.41        3.27      3.02 o 
   9   3   2      898.90      835.12      9.60 o 
  10   3   2      612.44      611.56     11.51 o 
  11   3   2       17.42       19.34      3.73 o 
  12   3   2        7.92       13.08      3.73 o 
  13   3   2      101.95      102.89      7.64 o 
  14   3   2       47.15       43.71      7.09 o 
 -16   4   2       77.28       87.25      6.14 o 
 -15   4   2       18.37       12.56      3.81 o 
 -14   4   2       54.61       55.34      4.08 o 
 -13   4   2      164.17      162.50      4.99 o 
 -12   4   2      242.25      247.46     10.93 o 
 -11   4   2      103.62      115.14      6.37 o 
 -10   4   2       96.15      114.59      3.60 o 
  -9   4   2      602.87      588.22      8.58 o 
  -8   4   2       21.42       31.58      2.38 o 
  -7   4   2       50.67       50.68      2.38 o 
  -6   4   2      547.08      543.92      5.09 o 
  -5   4   2     1591.47     1662.49      8.07 o 
  -4   4   2     2601.85     2698.28     30.62 o 
  -3   4   2     1004.91     1036.77      5.82 o 
  -2   4   2       32.80       10.61      1.18 o 
  -1   4   2       35.54       46.18      2.30 o 
   0   4   2      259.55      333.42      4.05 o 
   1   4   2        0.09        4.71      1.74 o 
   2   4   2      476.91      531.15      9.39 o 
   3   4   2       88.74       86.51      1.91 o 
   4   4   2      283.50      267.87      4.01 o 
   5   4   2       43.96       55.35      2.65 o 
   6   4   2      461.58      405.34      3.94 o 
   7   4   2      263.99      283.52      3.90 o 
   8   4   2      598.63      554.15     30.61 o 
   9   4   2       18.23       23.80      3.51 o 
  10   4   2       22.69       21.32      3.62 o 
  11   4   2        8.94        6.57      3.54 o 
  12   4   2        0.16        0.77      3.59 o 
  13   4   2       17.87       25.98      6.18 o 
  14   4   2      105.24      107.16      8.21 o 
 -15   5   2       42.61       46.92      4.30 o 
 -14   5   2       50.47       54.21      4.09 o 
 -13   5   2        6.53        5.49      3.84 o 
 -12   5   2       43.95       47.57      4.32 o 
 -11   5   2       20.59       19.19      3.54 o 
 -10   5   2      219.17      200.77      4.43 o 
  -9   5   2      432.55      426.11      5.56 o 
  -8   5   2       23.15       27.19      2.49 o 
  -7   5   2        5.68        5.38      2.03 o 
  -6   5   2       86.01       92.84      2.74 o 
  -5   5   2      537.56      558.71      7.13 o 
  -4   5   2      852.06      901.97      7.46 o 
  -3   5   2       22.96       31.07      3.11 o 
  -2   5   2        3.17        5.44      1.67 o 
  -1   5   2      129.02      150.66      2.98 o 
   0   5   2       79.63       64.09      1.78 o 
   1   5   2      358.17      358.24      5.77 o 
   2   5   2      171.65      122.28      2.43 o 
   3   5   2      175.11      161.18      3.00 o 
   4   5   2      602.62      699.97      4.43 o 
   5   5   2        2.16        3.23      1.71 o 
   6   5   2      326.52      332.79      5.28 o 
   7   5   2      110.63      119.13      2.67 o 
   8   5   2       18.16       20.10      2.48 o 
   9   5   2       21.46       30.24      3.82 o 
  10   5   2        3.73        5.95      3.53 o 
  11   5   2      178.82      181.38      6.04 o 
  12   5   2       87.50       91.64      5.12 o 
  13   5   2       12.71       11.56      4.07 o 
  14   5   2        3.12        0.53      6.04 o 
 -15   6   2        5.02       12.09      4.17 o 
 -14   6   2       18.54       12.72      3.70 o 
 -13   6   2       76.96       79.59      5.14 o 
 -12   6   2        7.84       10.79      5.00 o 
 -11   6   2       73.07       70.69      6.18 o 
 -10   6   2        2.50        0.30      2.74 o 
  -9   6   2      706.93      729.20      9.35 o 
  -8   6   2      241.86      248.36      8.90 o 
  -7   6   2      135.92      134.77      3.48 o 
  -6   6   2      825.01      830.07      6.70 o 
  -5   6   2      339.38      349.88      5.31 o 
  -4   6   2      583.37      565.93      6.38 o 
  -3   6   2     1592.02     1718.51     10.16 o 
  -2   6   2       24.94       24.99      1.24 o 
  -1   6   2      109.12       93.26      2.01 o 
   0   6   2      792.68      856.22      5.21 o 
   1   6   2     1352.58     1282.95     13.92 o 
   2   6   2      124.81      159.86      5.04 o 
   3   6   2       10.30        4.24      1.61 o 
   4   6   2      138.06      144.42      2.54 o 
   5   6   2      200.68      183.31      4.50 o 
   6   6   2      316.04      327.76      3.93 o 
   7   6   2      175.12      166.21      3.82 o 
   8   6   2       39.98       42.14      4.40 o 
   9   6   2       27.92       31.46      3.90 o 
  10   6   2       33.30       35.31      4.05 o 
  11   6   2      129.57      135.08      6.75 o 
  12   6   2        5.18        6.37      3.90 o 
  13   6   2       62.82       65.77      5.33 o 
 -15   7   2        0.90        4.83      4.67 o 
 -14   7   2        6.22       10.73      5.78 o 
 -13   7   2       38.97       44.64      6.31 o 
 -12   7   2        6.27       10.31      4.15 o 
 -11   7   2      293.69      337.51      7.59 o 
 -10   7   2        1.19        1.10      2.94 o 
  -9   7   2        1.23        3.35      2.75 o 
  -8   7   2      409.81      429.54      5.86 o 
  -7   7   2     2710.14     2676.25     12.64 o 
  -6   7   2     2376.18     2376.24     31.52 o 
  -5   7   2       26.25       18.76      2.74 o 
  -4   7   2       89.59       86.82      3.41 o 
  -3   7   2       11.34       12.87      2.55 o 
  -2   7   2       15.58       17.10      2.49 o 
  -1   7   2     1580.27     1834.75    104.13 o 
   0   7   2     3616.56     3647.58     12.49 o 
   1   7   2      276.90      348.03      4.68 o 
   2   7   2        2.04        0.36      1.43 o 
   3   7   2      780.32      800.52      6.70 o 
   4   7   2      547.86      505.49      8.10 o 
   5   7   2       10.19        9.04      2.58 o 
   6   7   2       21.41       24.28      2.40 o 
   7   7   2      205.18      196.47      4.25 o 
   8   7   2        1.15       -0.32      2.50 o 
   9   7   2      787.68      782.42     20.55 o 
  10   7   2      487.34      499.33      8.69 o 
  11   7   2       22.76       21.37      4.11 o 
  12   7   2       17.96       18.15      4.10 o 
  13   7   2      147.10      150.51      6.50 o 
 -14   8   2      133.54      148.15      9.27 o 
 -13   8   2      140.12      182.77      9.61 o 
 -12   8   2       97.80       95.89      7.56 o 
 -11   8   2      176.74      182.32      6.33 o 
 -10   8   2      452.03      426.67      8.22 o 
  -9   8   2      791.89      841.13     11.48 o 
  -8   8   2      242.75      250.70      6.31 o 
  -7   8   2      792.26      826.74      8.16 o 
  -6   8   2       46.69       52.08      2.98 o 
  -5   8   2       21.49       22.67      3.26 o 
  -4   8   2     1879.46     1781.88     11.63 o 
  -3   8   2     4237.54     4373.58     28.42 o 
  -2   8   2      219.83      198.13      4.42 o 
  -1   8   2       40.94       35.67      2.28 o 
   0   8   2      337.18      280.34      4.09 o 
   1   8   2      110.77      110.94      2.41 o 
   2   8   2      335.13      349.63      3.81 o 
   3   8   2      683.67      627.45      9.90 o 
   4   8   2      166.68      188.62      4.68 o 
   5   8   2      102.28       99.88      4.03 o 
   6   8   2     1030.65     1024.95     10.73 o 
   7   8   2      503.22      475.24      9.27 o 
   8   8   2      147.47      136.06      4.14 o 
   9   8   2        7.41        6.67      2.98 o 
  10   8   2        7.90        6.23      3.71 o 
  11   8   2        5.24        2.23      3.79 o 
  12   8   2       58.42       63.97      5.06 o 
 -13   9   2       88.35       86.48      7.70 o 
 -12   9   2       70.51       63.17      6.02 o 
 -11   9   2      116.44       99.55      5.64 o 
 -10   9   2      161.68      175.17      6.22 o 
  -9   9   2       52.98       47.49      4.40 o 
  -8   9   2       46.97       50.19      4.27 o 
  -7   9   2        1.50        2.70      3.49 o 
  -6   9   2        7.86        2.50      5.42 o 
  -5   9   2       17.85       21.62      3.47 o 
  -4   9   2      393.91      365.80      6.56 o 
  -3   9   2     1911.79     1801.76     13.09 o 
  -2   9   2      639.13      625.53      8.05 o 
  -1   9   2       62.62       53.80      2.80 o 
   0   9   2      223.04      220.73      4.76 o 
   1   9   2       60.10       45.41      2.70 o 
   2   9   2       28.20       27.27      1.99 o 
   3   9   2      402.62      369.92      6.22 o 
   4   9   2      592.40      572.65      7.78 o 
   5   9   2        1.85        1.92      2.94 o 
   6   9   2       84.19       86.29      3.54 o 
   7   9   2        5.77        4.87      2.79 o 
   8   9   2      335.75      320.41      8.49 o 
   9   9   2       85.75       95.69      4.11 o 
  10   9   2      249.57      253.07      7.02 o 
  11   9   2       19.69       16.18      4.15 o 
  12   9   2        0.42       -4.48      4.48 o 
 -12  10   2       40.93       45.14      5.19 o 
 -11  10   2       13.07        7.27      4.23 o 
 -10  10   2        0.03       -4.16      4.16 o 
  -9  10   2        0.39       -3.90      3.90 o 
  -8  10   2       50.76       41.33      4.21 o 
  -7  10   2       34.73       38.95      6.52 o 
  -6  10   2       34.57       29.70      6.04 o 
  -5  10   2       21.90       24.05      3.50 o 
  -4  10   2       59.46       60.10      4.07 o 
  -3  10   2      224.82      228.65      5.88 o 
  -2  10   2      671.25      645.56      8.75 o 
  -1  10   2       48.99       61.21      5.54 o 
   0  10   2      550.55      523.58      8.00 o 
   1  10   2      156.07      146.94      7.19 o 
   2  10   2      221.09      210.44      9.57 o 
   3  10   2       62.44       62.65      6.52 o 
   4  10   2       85.28       78.29      4.55 o 
   5  10   2       95.46       90.31      4.64 o 
   6  10   2       41.96       45.34      3.33 o 
   7  10   2       35.39       42.96      3.53 o 
   8  10   2       94.51       76.50      5.09 o 
   9  10   2       28.93       28.25      3.44 o 
  10  10   2       65.31       67.45      5.03 o 
  11  10   2        1.01        0.27      4.08 o 
 -11  11   2        2.60       -0.51      4.55 o 
 -10  11   2       54.71       45.78      5.10 o 
  -9  11   2      169.08      188.04      9.01 o 
  -8  11   2      136.61      130.78      8.66 o 
  -7  11   2       57.39       63.66      7.36 o 
  -6  11   2       36.40       31.00      6.36 o 
  -5  11   2       88.37       89.98      4.72 o 
  -4  11   2      151.93      146.86      5.26 o 
  -3  11   2       38.39       30.22      3.89 o 
  -2  11   2        6.24        2.63      3.54 o 
  -1  11   2       28.40       42.47      4.26 o 
   0  11   2       33.89       50.73      4.31 o 
   1  11   2      187.11      184.52      5.74 o 
   2  11   2      311.92      305.66      9.35 o 
   3  11   2      262.05      252.62      9.48 o 
   4  11   2      153.96      147.66      8.39 o 
   5  11   2      168.24      172.68      8.97 o 
   6  11   2       94.16       81.53      4.84 o 
   7  11   2       10.54       10.46      4.10 o 
   8  11   2      106.84      106.28      5.41 o 
   9  11   2      266.82      273.01      7.47 o 
  10  11   2      109.85      102.27      7.88 o 
 -10  12   2       20.86       16.26      7.37 o 
  -9  12   2        7.52       -4.85      6.54 o 
  -8  12   2        2.16        5.81      6.14 o 
  -7  12   2      145.11      137.32      9.13 o 
  -6  12   2      285.48      289.48     11.23 o 
  -5  12   2      104.29      121.35      8.20 o 
  -4  12   2      109.27      109.32      5.17 o 
  -3  12   2      164.47      179.55      6.00 o 
  -2  12   2      302.10      294.45      7.14 o 
  -1  12   2      177.89      175.28      6.06 o 
   0  12   2      103.49       83.29      4.89 o 
   1  12   2        1.72        1.80      3.62 o 
   2  12   2       93.83       83.39      7.15 o 
   3  12   2      191.74      201.29      9.28 o 
   4  12   2      112.87      113.89      7.82 o 
   5  12   2      105.93      120.44      8.51 o 
   6  12   2      190.28      168.19      9.56 o 
   7  12   2      180.97      152.63      8.96 o 
   8  12   2      148.15      162.89     11.13 o 
   9  12   2       11.29       17.30      4.37 o 
  -9  13   2        8.14        1.98      6.61 o 
  -8  13   2       10.85       -0.73      7.39 o 
  -7  13   2        4.70        7.89      7.09 o 
  -6  13   2       61.44       56.57      7.97 o 
  -5  13   2       32.06       11.45      7.04 o 
  -4  13   2        0.37        0.39      4.16 o 
  -3  13   2       28.08       21.33      4.35 o 
  -2  13   2       40.62       51.57      4.91 o 
  -1  13   2       21.38       30.20      4.61 o 
   0  13   2      170.40      152.70      5.98 o 
   1  13   2       28.25       23.79      4.36 o 
   2  13   2        0.40       -3.53      6.07 o 
   3  13   2       10.61        6.04      6.30 o 
   4  13   2        7.82        8.02      5.97 o 
   5  13   2       17.11        9.69      6.59 o 
   6  13   2       42.69       37.94      6.85 o 
   7  13   2        3.57       -1.45      6.28 o 
  -7  14   2        0.06       -2.76      6.95 o 
  -6  14   2       31.79       19.35      7.24 o 
  -5  14   2       61.78       55.54      8.18 o 
  -4  14   2        2.20       -4.06      6.75 o 
  -3  14   2       14.88       10.00      7.04 o 
  -2  14   2      224.30      220.79      9.70 o 
  -1  14   2       96.87       93.84      7.31 o 
   0  14   2       21.93       15.78      4.46 o 
   1  14   2       94.84       86.85      5.72 o 
   2  14   2       13.19        5.24      6.39 o 
   3  14   2        5.25        4.92      6.30 o 
   4  14   2       52.08       49.28      7.66 o 
   5  14   2       34.46       35.67      7.69 o 
  -3  15   2        0.19       -4.80      4.80 o 
  -2  15   2        6.46        0.60      4.72 o 
  -1  15   2        0.53       -0.68      4.72 o 
   0  15   2        0.20       -8.43      8.43 o 
   1  15   2      106.36      124.05      9.69 o 
   2  15   2      159.71      189.51     10.53 o 
 -16   1   3       70.29       54.08      6.16 o 
 -15   1   3       57.46       63.80      5.82 o 
 -14   1   3      134.56      130.47     13.14 o 
 -13   1   3      438.27      404.27      6.43 o 
 -12   1   3      269.22      305.75      5.54 o 
 -11   1   3      106.04       96.07      3.73 o 
 -10   1   3      400.61      401.77      4.42 o 
  -9   1   3     1493.78     1494.58      7.13 o 
  -8   1   3     2001.13     2081.30     10.37 o 
  -7   1   3        6.68       15.02      1.64 o 
  -6   1   3       62.35       59.76      1.88 o 
  -5   1   3        2.39        2.32      1.23 o 
  -4   1   3       39.79       33.17      1.39 o 
  -3   1   3     2086.76     2192.66      8.03 o 
  -2   1   3      686.95      654.15      3.73 o 
  -1   1   3      211.68      244.24      2.69 o 
   0   1   3     2507.28     2511.49     20.26 o 
   1   1   3      548.53      518.63      3.33 o 
   2   1   3      437.66      461.42      5.26 o 
   3   1   3     1130.58     1182.90      5.33 o 
   4   1   3     3453.78     3697.52     18.16 o 
   5   1   3     3827.93     3796.31     25.04 o 
   6   1   3       74.15       65.63      2.48 o 
   7   1   3      859.61      875.63     16.02 o 
   8   1   3     2235.92     2358.38    238.87 o 
   9   1   3      376.53      407.11      6.92 o 
  10   1   3       59.51       61.13      4.06 o 
  11   1   3      328.66      330.13      7.32 o 
  12   1   3       88.28       87.04      7.39 o 
  13   1   3       26.55       24.17      4.21 o 
  14   1   3       21.51       35.86      4.53 o 
 -16   2   3        0.20       -4.96      5.21 o 
 -15   2   3       10.84        9.84      3.56 o 
 -14   2   3      117.94      103.71      4.47 o 
 -13   2   3      362.10      370.94     10.91 o 
 -12   2   3      972.87     1021.71      9.24 o 
 -11   2   3       90.29      105.32      4.08 o 
 -10   2   3        7.48        5.02      2.54 o 
  -9   2   3       17.89       10.00      1.85 o 
  -8   2   3      418.52      408.62      3.62 o 
  -7   2   3      772.31      730.82      7.18 o 
  -6   2   3     1022.31      929.80      6.22 o 
  -5   2   3      726.67      774.53      6.43 o 
  -4   2   3      377.62      358.08      8.13 o 
  -3   2   3      482.16      537.96      4.07 o 
  -2   2   3     1290.94     1136.50      5.77 o 
  -1   2   3     2078.04     2188.96      9.46 o 
   0   2   3        0.22        1.60      1.01 o 
   1   2   3      170.31      215.73      4.92 o 
   2   2   3      417.84      484.75      7.63 o 
   3   2   3     2059.57     2296.60     13.73 o 
   4   2   3     3158.75     2986.49     16.47 o 
   5   2   3      724.50      713.01     23.44 o 
   6   2   3       11.08        9.84      1.87 o 
   7   2   3       96.83      104.11      3.11 o 
   8   2   3        5.44        1.92      2.96 o 
   9   2   3      187.53      156.45      4.92 o 
  10   2   3      294.05      315.10      6.83 o 
  11   2   3       38.25       41.90      6.10 o 
  12   2   3        1.73       -1.89      3.65 o 
  13   2   3       61.67       69.47      4.10 o 
  14   2   3       40.69       43.41      7.16 o 
 -16   3   3       17.45       14.37      4.03 o 
 -15   3   3       25.18       20.73      3.72 o 
 -14   3   3        9.07       10.07      3.49 o 
 -13   3   3      177.52      179.97      6.31 o 
 -12   3   3      184.98      207.82      5.05 o 
 -11   3   3      360.52      317.89      5.52 o 
 -10   3   3      825.85      771.60     19.08 o 
  -9   3   3      866.67      904.11      6.40 o 
  -8   3   3      234.02      233.31      3.13 o 
  -7   3   3      140.59      196.88      3.00 o 
  -6   3   3     1205.75     1264.81      8.89 o 
  -5   3   3     3322.44     3673.90     13.82 o 
  -4   3   3      912.22     1036.26      7.18 o 
  -3   3   3     1431.96     1374.22      5.65 o 
  -2   3   3     4416.03     4751.62     20.24 o 
  -1   3   3       10.30       10.58      1.10 o 
   0   3   3        7.55       21.54      1.20 o 
   1   3   3     2948.52     3055.41     18.86 o 
   2   3   3      870.26      860.67      6.26 o 
   3   3   3      715.64      710.06      6.41 o 
   4   3   3        9.80       19.30      1.64 o 
   5   3   3      797.04      816.31     18.59 o 
   6   3   3       18.50       23.17      2.33 o 
   7   3   3      895.46      923.53      7.15 o 
   8   3   3      273.16      267.86      4.55 o 
   9   3   3      108.62      116.71      7.98 o 
  10   3   3      356.16      381.22      7.53 o 
  11   3   3       67.49       55.84      4.35 o 
  12   3   3        8.66        9.40      3.88 o 
  13   3   3       15.65       19.59      4.38 o 
  14   3   3        2.34        5.34      6.16 o 
 -16   4   3       51.82       46.47      4.54 o 
 -15   4   3        0.52        0.45      3.67 o 
 -14   4   3       58.72       55.16      4.11 o 
 -13   4   3       12.78       13.32      3.30 o 
 -12   4   3        5.40        5.03      2.98 o 
 -11   4   3       30.55       26.85      2.58 o 
 -10   4   3      274.64      274.89      4.30 o 
  -9   4   3        5.58        9.14      2.16 o 
  -8   4   3      986.86      984.31      8.06 o 
  -7   4   3      168.17      184.27      4.29 o 
  -6   4   3      738.88      809.44     11.54 o 
  -5   4   3       67.97       78.48      2.40 o 
  -4   4   3     2199.39     2324.03     14.02 o 
  -3   4   3      424.34      427.22      5.05 o 
  -2   4   3    10811.35    11155.67     20.56 o 
  -1   4   3       57.72       84.30      1.47 o 
   0   4   3      648.58      640.77     13.06 o 
   1   4   3      518.28      559.16      3.59 o 
   2   4   3       49.78       26.46      1.36 o 
   3   4   3      133.71      108.45      3.69 o 
   4   4   3     1495.41     1460.55      9.16 o 
   5   4   3      268.77      293.35      4.38 o 
   6   4   3      173.23      176.54      3.93 o 
   7   4   3       33.12       17.55      2.98 o 
   8   4   3      333.65      335.67      5.21 o 
   9   4   3      216.66      197.39      5.76 o 
  10   4   3        2.56        1.97      3.59 o 
  11   4   3        0.05       -0.55      3.58 o 
  12   4   3      107.50       96.61      5.27 o 
  13   4   3        1.00        1.76      3.99 o 
 -15   5   3       44.12       32.10      4.21 o 
 -14   5   3       41.96       38.97      4.00 o 
 -13   5   3       15.81       11.33      3.37 o 
 -12   5   3      339.66      318.91      6.81 o 
 -11   5   3      425.44      448.36      6.43 o 
 -10   5   3       98.62       83.88      3.92 o 
  -9   5   3      458.32      486.71      6.37 o 
  -8   5   3      821.04      736.32      5.90 o 
  -7   5   3      790.25      874.29      6.92 o 
  -6   5   3       16.96       24.09      2.13 o 
  -5   5   3      216.92      182.50      3.81 o 
  -4   5   3       45.60       51.13      1.97 o 
  -3   5   3      155.85      198.03      2.81 o 
  -2   5   3     3357.94     3420.55     34.12 o 
  -1   5   3     1205.23     1210.33      8.70 o 
   0   5   3      287.80      294.74      8.87 o 
   1   5   3      233.36      251.10      3.44 o 
   2   5   3      989.90     1024.48     16.99 o 
   3   5   3     1822.22     1770.71     24.73 o 
   4   5   3      113.46      100.25      5.24 o 
   5   5   3        0.22       -0.18      2.23 o 
   6   5   3       46.24       46.23      2.99 o 
   7   5   3        0.03        0.58      1.90 o 
   8   5   3      705.12      726.79      8.25 o 
   9   5   3      696.40      626.28     29.35 o 
  10   5   3       47.21       48.94      4.38 o 
  11   5   3       19.35       15.65      3.83 o 
  12   5   3       86.31       87.82      5.34 o 
  13   5   3      173.10      178.00      6.87 o 
 -15   6   3      140.52      147.15      5.66 o 
 -14   6   3      154.16      174.16      5.51 o 
 -13   6   3       79.60       80.69      4.31 o 
 -12   6   3        9.63        8.15      3.31 o 
 -11   6   3       77.36       66.76      3.18 o 
 -10   6   3      421.29      455.02      9.11 o 
  -9   6   3      274.91      289.86      4.64 o 
  -8   6   3      547.15      539.58      8.86 o 
  -7   6   3      106.66      124.76      3.97 o 
  -6   6   3       58.96       52.62      2.52 o 
  -5   6   3     1297.82     1285.77     17.89 o 
  -4   6   3     2755.25     2697.26     42.21 o 
  -3   6   3       52.47       47.17      2.96 o 
  -2   6   3      211.39      234.10      4.59 o 
  -1   6   3       13.80       14.03      1.59 o 
   0   6   3      420.51      396.67      4.07 o 
   1   6   3       98.81       94.97      2.56 o 
   2   6   3     1684.11     1717.66     17.02 o 
   3   6   3      905.53      897.27      7.64 o 
   4   6   3      215.36      210.44      4.71 o 
   5   6   3       99.90       86.71      3.76 o 
   6   6   3      481.68      490.78      9.23 o 
   7   6   3        0.04        0.81      1.99 o 
   8   6   3       35.09       33.60      3.84 o 
   9   6   3       10.29       12.05      3.75 o 
  10   6   3        7.79        8.94      3.64 o 
  11   6   3        2.07        8.62      3.92 o 
  12   6   3       51.50       61.91      5.12 o 
  13   6   3       64.76       62.43      5.61 o 
 -15   7   3        1.62       -1.01      4.12 o 
 -14   7   3       16.51       17.31      3.93 o 
 -13   7   3        7.58        2.96      3.47 o 
 -12   7   3       34.65       36.23      3.09 o 
 -11   7   3        1.67       -1.15      2.68 o 
 -10   7   3       69.15       55.70      3.10 o 
  -9   7   3       57.36       55.68      2.94 o 
  -8   7   3      262.15      256.65      5.99 o 
  -7   7   3      150.95      133.26      4.74 o 
  -6   7   3       77.93       81.10      4.02 o 
  -5   7   3      219.17      246.32      5.35 o 
  -4   7   3       11.34        9.35      2.84 o 
  -3   7   3       48.30       55.65      3.36 o 
  -2   7   3      162.04      172.69      7.37 o 
  -1   7   3      226.11      218.43      4.82 o 
   0   7   3       38.21       45.02      2.08 o 
   1   7   3      110.67      122.47      2.93 o 
   2   7   3      190.19      196.37      3.47 o 
   3   7   3       48.10       55.00      2.44 o 
   4   7   3      268.96      261.78      4.37 o 
   5   7   3      145.08      160.82      4.66 o 
   6   7   3       51.87       46.26      3.67 o 
   7   7   3       18.79       19.90      2.81 o 
   8   7   3        2.13        1.76      2.71 o 
   9   7   3       61.85       65.88      5.96 o 
  10   7   3       11.69       16.77      4.01 o 
  11   7   3       13.79        6.07      3.86 o 
  12   7   3        9.74       14.33      4.36 o 
 -14   8   3        1.73       -0.22      6.16 o 
 -13   8   3        3.27        0.55      5.83 o 
 -12   8   3        3.86        6.04      4.15 o 
 -11   8   3       61.43       51.19      3.83 o 
 -10   8   3      156.94      166.22      4.88 o 
  -9   8   3      197.50      199.07      6.03 o 
  -8   8   3      158.54      149.80      8.74 o 
  -7   8   3       33.84       31.55      3.68 o 
  -6   8   3        0.48       -2.40      3.29 o 
  -5   8   3      590.74      620.70      7.87 o 
  -4   8   3      971.39      961.61      9.37 o 
  -3   8   3      364.18      356.26      6.02 o 
  -2   8   3       38.87       32.71      3.40 o 
  -1   8   3      332.25      342.31      5.89 o 
   0   8   3       26.61       21.68      3.17 o 
   1   8   3      244.96      240.43      4.51 o 
   2   8   3       35.22       36.94      2.33 o 
   3   8   3      110.49      112.41      3.27 o 
   4   8   3       48.78       48.18      2.86 o 
   5   8   3        9.44        7.85      3.27 o 
   6   8   3        6.35        8.72      3.44 o 
   7   8   3       35.89       34.98      3.21 o 
   8   8   3       46.48       41.76      3.39 o 
   9   8   3        3.20        1.37      3.62 o 
  10   8   3        1.15        5.90      4.71 o 
  11   8   3       21.57       21.39      4.26 o 
  12   8   3        0.29        0.54      4.25 o 
 -13   9   3        5.22        6.24      6.53 o 
 -12   9   3        0.34        5.39      5.73 o 
 -11   9   3       15.96       29.13      4.71 o 
 -10   9   3      116.83      115.85      8.07 o 
  -9   9   3      332.44      333.58     10.92 o 
  -8   9   3      799.91      745.45     15.13 o 
  -7   9   3      816.23      831.03     15.40 o 
  -6   9   3       79.97       71.40      4.39 o 
  -5   9   3        5.83       10.19      3.33 o 
  -4   9   3       12.14       17.33      3.46 o 
  -3   9   3       35.29       28.21      3.61 o 
  -2   9   3      198.37      198.80     11.37 o 
  -1   9   3     1122.45     1179.36     10.51 o 
   0   9   3      846.66      847.80     33.98 o 
   1   9   3      164.96      152.25      5.80 o 
   2   9   3      315.57      313.45      7.26 o 
   3   9   3      259.93      257.98      4.86 o 
   4   9   3       42.12       41.68      2.92 o 
   5   9   3        4.32        5.52      3.33 o 
   6   9   3       29.90       33.22      3.96 o 
   7   9   3       43.63       43.20      3.46 o 
   8   9   3      441.74      447.44      9.95 o 
   9   9   3       78.27       72.02      5.01 o 
  10   9   3        9.26        7.05      3.91 o 
  11   9   3        6.22        4.25      4.14 o 
 -12  10   3       31.67       51.34      8.15 o 
 -11  10   3       21.59       27.13      7.29 o 
 -10  10   3      188.66      175.27      9.73 o 
  -9  10   3        0.03        0.35      5.91 o 
  -8  10   3      462.30      445.80     12.67 o 
  -7  10   3      424.47      450.75     12.49 o 
  -6  10   3       15.94       14.79      5.46 o 
  -5  10   3      140.48      132.27      8.22 o 
  -4  10   3      596.04      644.54     13.60 o 
  -3  10   3      179.31      160.47      5.47 o 
  -2  10   3       45.11       51.25      4.23 o 
  -1  10   3      784.13      713.05     15.16 o 
   0  10   3      926.56      886.65      9.35 o 
   1  10   3        0.89       -2.08      2.81 o 
   2  10   3      263.10      281.68      5.04 o 
   3  10   3      328.78      324.35      6.64 o 
   4  10   3       88.07       99.88      8.82 o 
   5  10   3      625.70      608.77     15.33 o 
   6  10   3      590.00      560.35      9.04 o 
   7  10   3      391.08      421.48      6.69 o 
   8  10   3       99.63       95.76      4.35 o 
   9  10   3        5.35       -1.31      3.38 o 
  10  10   3       23.26       17.71      4.10 o 
 -11  11   3       97.29      127.28      9.86 o 
 -10  11   3        0.67        5.69      7.27 o 
  -9  11   3       23.00       29.69      6.90 o 
  -8  11   3       45.08       49.07      7.22 o 
  -7  11   3      239.44      242.20     10.42 o 
  -6  11   3       67.63       55.35      7.21 o 
  -5  11   3        5.95        6.60      3.52 o 
  -4  11   3       28.74       25.16      3.95 o 
  -3  11   3       31.19       29.37      6.80 o 
  -2  11   3       15.39       18.36      3.93 o 
  -1  11   3      132.76      125.64      5.31 o 
   0  11   3       18.55       14.61      3.89 o 
   1  11   3       59.80       56.06      4.30 o 
   2  11   3       92.75       84.38      7.29 o 
   3  11   3      295.37      275.99     10.06 o 
   4  11   3        3.22        7.34      5.68 o 
   5  11   3      184.70      191.47      9.19 o 
   6  11   3        5.80       10.66      4.13 o 
   7  11   3      192.19      199.26      6.18 o 
   8  11   3       26.09       26.31      3.62 o 
   9  11   3      270.64      283.79     13.23 o 
 -10  12   3       54.34       53.56      8.37 o 
  -9  12   3        1.16       -6.33      6.33 o 
  -8  12   3        8.73       10.59      7.18 o 
  -7  12   3      163.62      169.01      9.95 o 
  -6  12   3      447.50      474.95     13.98 o 
  -5  12   3       31.05       37.66      6.40 o 
  -4  12   3       39.80       37.85      4.85 o 
  -3  12   3        1.37        1.03      3.92 o 
  -2  12   3        7.26        3.21      3.98 o 
  -1  12   3      131.08      107.95      5.37 o 
   0  12   3      118.63      130.03      5.52 o 
   1  12   3       46.89       38.92      4.47 o 
   2  12   3      103.82      118.37      8.10 o 
   3  12   3        6.43        8.80      6.19 o 
   4  12   3      113.63      125.25      8.54 o 
   5  12   3        9.61       14.13      6.44 o 
   6  12   3        1.46        7.92      6.54 o 
   7  12   3      117.57      115.81      9.25 o 
   8  12   3       49.08       30.40      7.62 o 
  -8  13   3       26.55       34.12      8.03 o 
  -7  13   3       22.48       10.91      7.03 o 
  -6  13   3        1.85       -5.07      7.31 o 
  -5  13   3        0.23       -7.33      7.33 o 
  -4  13   3       92.57       92.90     10.32 o 
  -3  13   3      173.87      196.28      6.74 o 
  -2  13   3        8.36       14.63      4.49 o 
  -1  13   3        5.57        7.32      5.90 o 
   0  13   3       77.44       88.69      9.20 o 
   1  13   3      360.56      346.40     11.50 o 
   2  13   3       63.94       58.69      7.04 o 
   3  13   3       29.19       35.18      7.44 o 
   4  13   3       26.33       21.27      6.74 o 
   5  13   3        1.44       -5.74      6.65 o 
   6  13   3       16.79       22.97      7.79 o 
  -6  14   3      152.87      134.92     10.69 o 
  -5  14   3       16.06       13.31      7.06 o 
  -4  14   3        5.04        5.25     11.56 o 
  -3  14   3       96.54       85.88      9.18 o 
  -2  14   3      108.10      107.59     11.94 o 
  -1  14   3        1.38        1.89      5.20 o 
   0  14   3       26.13       19.35      5.64 o 
   1  14   3        1.11        2.16      6.89 o 
   2  14   3       15.68       10.96      6.82 o 
   3  14   3      110.69      116.21      9.16 o 
   4  14   3      106.11      112.48      9.62 o 
 -16   0   4       49.04       70.37      9.01 o 
 -15   0   4        6.55        4.09      7.08 o 
 -14   0   4      271.72      244.53     10.80 o 
 -13   0   4      632.86      667.01     14.70 o 
 -12   0   4      133.75      142.21      8.50 o 
 -11   0   4      211.41      224.16      8.88 o 
 -10   0   4      679.32      712.34     12.69 o 
  -9   0   4        6.58        2.43      4.58 o 
  -8   0   4      387.49      368.47      5.71 o 
  -7   0   4     1654.43     1811.06     11.35 o 
  -6   0   4      911.11      787.23      8.47 o 
  -5   0   4       40.87       19.94      2.73 o 
  -4   0   4      272.32      428.36      5.30 o 
  -3   0   4      729.94      775.54      6.71 o 
  -2   0   4      144.21      111.48      3.03 o 
  -1   0   4      686.50      663.87      8.22 o 
   0   0   4      101.38       60.99      3.72 o 
   1   0   4      103.18      101.78      4.31 o 
   2   0   4     1846.52     1838.10     29.14 o 
   3   0   4     2570.27     2504.79     18.79 o 
   4   0   4       39.21       40.09      2.93 o 
   5   0   4       89.35       77.07      5.20 o 
   6   0   4      290.05      275.06      5.46 o 
   7   0   4     1974.59     1884.66     18.82 o 
   8   0   4       18.91       17.23      4.20 o 
   9   0   4       90.46       95.78      6.22 o 
  10   0   4      474.52      451.11     11.37 o 
  11   0   4      163.22      155.53      8.23 o 
  12   0   4      146.66      153.52      8.53 o 
  13   0   4      249.19      238.12     10.42 o 
 -16   1   4       98.34       94.76      6.75 o 
 -15   1   4       10.47        5.80      4.93 o 
 -14   1   4       43.26       32.96      5.01 o 
 -13   1   4       43.53       32.27      3.47 o 
 -12   1   4       59.30       46.16      4.77 o 
 -11   1   4      720.93      730.31      9.65 o 
 -10   1   4     2744.54     2718.41     22.87 o 
  -9   1   4      764.41      799.10     12.25 o 
  -8   1   4        7.37        5.07      2.08 o 
  -7   1   4       17.01       17.44      2.16 o 
  -6   1   4     1310.06     1222.15      8.20 o 
  -5   1   4       62.57       68.31      2.08 o 
  -4   1   4      827.82      767.98      4.84 o 
  -3   1   4      120.96      100.31      2.55 o 
  -2   1   4       12.94       23.28      1.98 o 
  -1   1   4      258.74      275.65      3.39 o 
   0   1   4     4311.19     4447.10     14.36 o 
   1   1   4     3674.33     3727.70     13.54 o 
   2   1   4        4.57        1.73      1.45 o 
   3   1   4      212.89      218.87      2.65 o 
   4   1   4      945.93      997.82      5.80 o 
   5   1   4        0.07        0.98      2.60 o 
   6   1   4     1402.31     1435.57     11.06 o 
   7   1   4     1392.27     1326.12      9.45 o 
   8   1   4       34.26       32.94      3.41 o 
   9   1   4        3.66        3.59      3.07 o 
  10   1   4      183.55      183.63      5.87 o 
  11   1   4       57.38       63.04      8.23 o 
  12   1   4        8.80       10.01      3.25 o 
  13   1   4        7.71        9.29      4.37 o 
 -16   2   4        2.41       -1.88      5.06 o 
 -15   2   4        5.69       -0.48      4.93 o 
 -14   2   4        1.81       -2.06      3.22 o 
 -13   2   4        7.55        3.45      3.12 o 
 -12   2   4       50.34       47.23      3.58 o 
 -11   2   4        2.81        4.59      4.06 o 
 -10   2   4      108.04      109.80      5.76 o 
  -9   2   4     2345.45     2381.68     27.89 o 
  -8   2   4      128.91      113.21      3.19 o 
  -7   2   4      291.61      253.27      3.94 o 
  -6   2   4       14.06       20.04      1.76 o 
  -5   2   4      163.04      182.25      3.28 o 
  -4   2   4      993.06     1203.38     15.70 o 
  -3   2   4     8916.01     9586.69     24.80 o 
  -2   2   4      370.50      397.98      3.47 o 
  -1   2   4      587.02      643.80      4.80 o 
   0   2   4       50.92       66.40      1.84 o 
   1   2   4      175.98      155.50      2.84 o 
   2   2   4       24.00       18.33      1.64 o 
   3   2   4      438.08      418.83      3.72 o 
   4   2   4      382.00      421.97      4.66 o 
   5   2   4       28.15       33.14      2.25 o 
   6   2   4        2.32       -0.07      2.40 o 
   7   2   4       13.09       13.97      2.53 o 
   8   2   4      124.62      133.49      4.77 o 
   9   2   4       13.23       12.79      3.61 o 
  10   2   4        0.66       -1.21      3.52 o 
  11   2   4       83.45       70.94      3.96 o 
  12   2   4       16.26       17.34      4.31 o 
  13   2   4        8.06        7.40      4.25 o 
 -16   3   4        2.26        4.61      4.02 o 
 -15   3   4        0.26       -1.23      3.55 o 
 -14   3   4       28.70       18.58      3.62 o 
 -13   3   4       16.72       11.18      3.42 o 
 -12   3   4      501.76      470.64      6.82 o 
 -11   3   4      467.71      459.91      8.16 o 
 -10   3   4     2233.17     2247.50     18.18 o 
  -9   3   4     1057.47     1121.17     10.55 o 
  -8   3   4      115.97       93.36      3.37 o 
  -7   3   4      198.18      188.85      6.53 o 
  -6   3   4       75.99       87.50      3.32 o 
  -5   3   4       38.77       21.95      1.95 o 
  -4   3   4       55.47       67.21      2.36 o 
  -3   3   4      892.34      902.56     10.57 o 
  -2   3   4      309.45      293.71      5.40 o 
  -1   3   4     2168.27     2234.44      9.17 o 
   0   3   4      200.69      174.89      3.19 o 
   1   3   4      235.61      275.52      3.32 o 
   2   3   4      581.71      578.22      5.05 o 
   3   3   4       30.26       35.60      2.94 o 
   4   3   4       10.43       17.33      1.95 o 
   5   3   4      366.17      363.24      5.85 o 
   6   3   4       45.97       43.25      2.92 o 
   7   3   4      622.00      626.55      7.80 o 
   8   3   4      112.10       88.24      3.33 o 
   9   3   4        7.83       12.13      3.05 o 
  10   3   4        1.15        1.91      3.54 o 
  11   3   4       18.55       19.08      4.00 o 
  12   3   4       17.72       14.96      4.35 o 
  13   3   4        0.76        0.55      4.36 o 
 -16   4   4      160.32      158.45      5.93 o 
 -15   4   4      265.05      267.01      7.93 o 
 -14   4   4       38.12       37.50      4.04 o 
 -13   4   4       11.73       29.93      4.82 o 
 -12   4   4        0.79       -3.30      4.04 o 
 -11   4   4        7.59       10.76      4.07 o 
 -10   4   4      456.98      452.17     14.54 o 
  -9   4   4      227.69      217.09      5.50 o 
  -8   4   4      905.99      944.07     13.80 o 
  -7   4   4      408.56      366.85      5.82 o 
  -6   4   4      449.02      442.61     10.04 o 
  -5   4   4      260.53      257.37      4.43 o 
  -4   4   4        5.08       24.18     14.66 o 
  -3   4   4      223.47      229.85      5.39 o 
  -2   4   4      539.03      556.04      5.46 o 
  -1   4   4      100.46      110.39      2.08 o 
   0   4   4     1345.81     1347.28      6.29 o 
   1   4   4     1426.43     1406.30      7.22 o 
   2   4   4     1196.33     1246.49     22.43 o 
   3   4   4      247.49      252.23      7.26 o 
   4   4   4       87.52       81.33      5.34 o 
   5   4   4      267.36      244.90      5.26 o 
   6   4   4        4.76        5.30      3.88 o 
   7   4   4       26.34       28.39      4.78 o 
   8   4   4        3.35        2.24      3.10 o 
   9   4   4       38.73       39.31      5.42 o 
  10   4   4       76.23       87.20     15.63 o 
  11   4   4       57.11       64.53      4.88 o 
  12   4   4       98.28       96.30      6.09 o 
 -15   5   4       29.99       26.58      6.11 o 
 -14   5   4      185.89      197.47      5.81 o 
 -13   5   4       87.68       99.26      5.74 o 
 -12   5   4        2.95        0.51      4.15 o 
 -11   5   4       48.87       46.86      4.51 o 
 -10   5   4      168.25      182.74      5.51 o 
  -9   5   4       18.02        7.76      2.77 o 
  -8   5   4        7.09       25.31      5.20 o 
  -7   5   4      289.86      292.71      4.58 o 
  -6   5   4       62.09       60.21      2.64 o 
  -5   5   4      294.85      304.61      4.13 o 
  -4   5   4      648.86      663.30      6.26 o 
  -3   5   4      515.91      532.30     16.70 o 
  -2   5   4        9.10        5.50      1.54 o 
  -1   5   4      720.12      740.65      4.94 o 
   0   5   4      600.68      573.52      8.42 o 
   1   5   4       27.13       29.25      2.89 o 
   2   5   4       93.16       82.18      3.28 o 
   3   5   4      166.02      152.47      6.14 o 
   4   5   4        1.42        5.29      4.30 o 
   5   5   4       96.46       90.41      3.98 o 
   6   5   4      925.21      981.13     13.65 o 
   7   5   4       97.29       90.77      5.68 o 
   8   5   4       24.89       20.56      2.87 o 
   9   5   4        1.47        1.19      2.67 o 
  10   5   4        3.34        1.39      3.58 o 
  11   5   4        0.37        1.53      3.95 o 
  12   5   4        0.12        2.25      4.30 o 
 -15   6   4       19.01       11.88      5.33 o 
 -14   6   4        0.61       -4.83      4.83 o 
 -13   6   4       35.21       28.29      4.99 o 
 -12   6   4        3.85        2.19      3.28 o 
 -11   6   4       72.94       64.90      3.79 o 
 -10   6   4        5.28        5.17      2.97 o 
  -9   6   4      619.99      618.06     11.04 o 
  -8   6   4      303.68      299.98      7.99 o 
  -7   6   4      130.77      135.16      4.80 o 
  -6   6   4      115.58      101.66      4.18 o 
  -5   6   4       11.55        5.68      2.80 o 
  -4   6   4        7.98        9.02      3.58 o 
  -3   6   4     1002.87     1028.64      9.20 o 
  -2   6   4        0.43        0.45      2.82 o 
  -1   6   4      659.08      663.74     12.33 o 
   0   6   4        9.31        7.18      2.65 o 
   1   6   4      468.65      435.67      6.04 o 
   2   6   4      157.84      139.32      8.41 o 
   3   6   4      120.84      114.29      5.76 o 
   4   6   4       34.64       27.40      4.86 o 
   5   6   4      283.10      299.52      8.67 o 
   6   6   4       40.23       36.82      2.82 o 
   7   6   4      109.20      108.26      3.67 o 
   8   6   4       23.96       19.61      3.79 o 
   9   6   4        0.90        0.15      3.45 o 
  10   6   4        1.21        5.54      3.85 o 
  11   6   4       86.86       93.56      5.32 o 
  12   6   4        9.61       15.50      4.64 o 
 -14   7   4        5.41       -0.33      7.00 o 
 -13   7   4        0.07       -4.59      6.64 o 
 -12   7   4      137.77      150.84      6.10 o 
 -11   7   4      272.72      285.74      7.18 o 
 -10   7   4      141.70      132.29      5.59 o 
  -9   7   4      377.40      327.24      7.06 o 
  -8   7   4      489.93      465.56      9.65 o 
  -7   7   4       63.67       64.83      4.25 o 
  -6   7   4      102.59      116.55      4.74 o 
  -5   7   4        7.55        8.69      3.21 o 
  -4   7   4      251.98      206.33      5.16 o 
  -3   7   4      211.11      182.19      6.52 o 
  -2   7   4     1783.94     1851.99     44.61 o 
  -1   7   4     1374.86     1341.27     10.79 o 
   0   7   4      168.99      147.39      4.52 o 
   1   7   4      154.63      168.27      3.97 o 
   2   7   4      874.34      832.61      6.77 o 
   3   7   4      154.16      160.67      4.57 o 
   4   7   4      144.97      146.57     10.54 o 
   5   7   4      587.98      568.12      8.12 o 
   6   7   4      131.62      107.97      3.78 o 
   7   7   4      136.65      131.20      5.08 o 
   8   7   4      181.49      186.02      6.12 o 
   9   7   4       17.82       22.07      4.06 o 
  10   7   4       29.14       31.88      4.30 o 
  11   7   4       21.01       23.55      4.49 o 
 -14   8   4      117.09      130.57      9.51 o 
 -13   8   4       10.41        3.90      4.62 o 
 -12   8   4       22.57       35.93      4.78 o 
 -11   8   4      257.74      266.47      7.24 o 
 -10   8   4       19.43       16.34      4.21 o 
  -9   8   4      241.16      261.48      6.77 o 
  -8   8   4       57.67       63.26      4.81 o 
  -7   8   4        4.25        0.95      3.67 o 
  -6   8   4      801.58      760.49      9.47 o 
  -5   8   4     3062.40     3116.81     48.15 o 
  -4   8   4      801.57      750.78     22.71 o 
  -3   8   4       98.59       91.40      4.59 o 
  -2   8   4       30.28       16.98      3.69 o 
  -1   8   4     1102.27     1081.45     17.82 o 
   0   8   4        0.53        0.88      3.28 o 
   1   8   4     1115.07     1105.04     19.89 o 
   2   8   4     1111.45     1125.96     14.16 o 
   3   8   4      106.14      104.89      6.93 o 
   4   8   4      135.09      132.02      4.69 o 
   5   8   4      639.66      622.41     15.41 o 
   6   8   4      100.70      108.10      4.85 o 
   7   8   4        1.38       -0.42      3.56 o 
   8   8   4       27.60       29.50      4.09 o 
   9   8   4        1.82        0.92      3.66 o 
  10   8   4        1.09        1.78      7.00 o 
  11   8   4       96.41      112.23      6.02 o 
 -13   9   4       85.12       66.06      8.01 o 
 -12   9   4      274.60      340.58     12.46 o 
 -11   9   4        7.11        9.12      6.80 o 
 -10   9   4       19.64       23.08      4.56 o 
  -9   9   4       17.50       22.38      4.43 o 
  -8   9   4      141.59      150.17      5.78 o 
  -7   9   4        5.36        5.36      4.25 o 
  -6   9   4      444.82      447.96      7.82 o 
  -5   9   4      303.59      312.09      6.66 o 
  -4   9   4       53.15       51.16      4.25 o 
  -3   9   4        6.29        6.33      3.55 o 
  -2   9   4        0.18       -1.66      3.55 o 
  -1   9   4       24.73       30.93      3.88 o 
   0   9   4      406.60      389.36     16.09 o 
   1   9   4        0.35       -0.34      3.32 o 
   2   9   4      505.96      482.99     10.69 o 
   3   9   4       22.56       23.78      3.83 o 
   4   9   4      221.05      219.50      8.25 o 
   5   9   4       51.57       48.30      4.33 o 
   6   9   4       64.50       60.58      4.67 o 
   7   9   4       11.44        9.92      4.02 o 
   8   9   4      387.39      407.74      6.86 o 
   9   9   4       64.20       68.98      5.03 o 
  10   9   4        2.66        4.49      3.97 o 
 -12  10   4        5.20        6.84      7.07 o 
 -11  10   4       14.19       10.54      7.03 o 
 -10  10   4       26.28       29.11      7.43 o 
  -9  10   4        6.84        3.90      6.14 o 
  -8  10   4       65.01       60.22      7.55 o 
  -7  10   4      324.99      372.38     12.14 o 
  -6  10   4       83.87       89.08      7.80 o 
  -5  10   4        2.92        5.54      3.73 o 
  -4  10   4       44.75       50.48      4.24 o 
  -3  10   4       11.12        7.47      3.67 o 
  -2  10   4       24.18       23.18      3.85 o 
  -1  10   4        2.05        6.81      3.49 o 
   0  10   4      121.64      109.07      7.18 o 
   1  10   4        0.05        0.66      2.85 o 
   2  10   4      292.92      301.80     16.04 o 
   3  10   4      338.93      342.64     13.18 o 
   4  10   4       40.44       36.32      4.31 o 
   5  10   4       15.71       21.95      6.73 o 
   6  10   4       16.91       11.55      4.15 o 
   7  10   4        0.16        1.18      3.27 o 
   8  10   4        8.35       12.50      3.57 o 
   9  10   4       34.61       35.49      4.69 o 
 -11  11   4      272.36      305.68     12.86 o 
 -10  11   4      220.60      241.20     11.78 o 
  -9  11   4        2.97        3.68      6.67 o 
  -8  11   4        1.27       13.10      6.74 o 
  -7  11   4        0.77        1.02      6.22 o 
  -6  11   4        0.04        2.08      6.30 o 
  -5  11   4      352.69      351.83     11.82 o 
  -4  11   4      466.15      493.91     13.42 o 
  -3  11   4       88.42       96.32      7.86 o 
  -2  11   4        2.91       15.88      6.09 o 
  -1  11   4       24.21       18.16      3.98 o 
   0  11   4       44.32       39.59      6.37 o 
   1  11   4       69.62       62.73      3.80 o 
   2  11   4        3.17        0.56      3.65 o 
   3  11   4        0.89        1.18      3.72 o 
   4  11   4        1.15       -0.48      4.07 o 
   5  11   4       18.15       13.98      6.63 o 
   6  11   4       53.60       62.86      7.89 o 
   7  11   4      202.29      199.74     12.49 o 
   8  11   4        9.97       11.07      3.63 o 
  -9  12   4       20.13       29.86      8.01 o 
  -8  12   4      212.64      240.81     11.82 o 
  -7  12   4      206.49      239.16     11.86 o 
  -6  12   4      117.56      127.27      9.23 o 
  -5  12   4      298.07      325.04     13.39 o 
  -4  12   4      305.54      298.33      7.70 o 
  -3  12   4       78.31       73.90      5.26 o 
  -2  12   4        0.53       -4.65      4.65 o 
  -1  12   4        7.03        7.05      4.08 o 
   0  12   4        0.40       -0.62      4.20 o 
   1  12   4        6.32        5.77      6.00 o 
   2  12   4       96.48      104.50      8.12 o 
   3  12   4      119.69      141.90      8.81 o 
   4  12   4      130.67      117.76      8.72 o 
   5  12   4      102.07      118.97      9.05 o 
   6  12   4       65.46       88.25      8.65 o 
  -8  13   4       99.81      106.06      9.68 o 
  -7  13   4       48.90       70.41      9.42 o 
  -6  13   4       11.58       20.44      7.63 o 
  -5  13   4       24.37       28.55      5.18 o 
  -4  13   4        3.58       -0.40      4.93 o 
  -3  13   4        3.90        2.82      7.31 o 
  -2  13   4       60.81       67.78      5.36 o 
  -1  13   4       42.53       51.12      5.03 o 
   0  13   4        0.65        2.98      4.40 o 
   1  13   4        0.17        5.83      6.29 o 
   2  13   4       50.88       44.63      7.60 o 
   3  13   4        3.06        7.58      7.18 o 
   4  13   4       31.86       35.70      7.83 o 
   5  13   4       28.33       32.34      7.55 o 
  -5  14   4        0.06       10.18      7.64 o 
  -4  14   4       24.95       25.74      5.28 o 
  -3  14   4        0.03       -0.86      4.81 o 
  -2  14   4        0.19        6.25      4.80 o 
  -1  14   4        1.59       11.15      4.77 o 
   0  14   4        7.57       15.53      6.72 o 
   1  14   4       23.15       29.48      7.52 o 
 -16   1   5        5.61        8.84      5.51 o 
 -15   1   5        9.55       17.68      5.38 o 
 -14   1   5       17.36       15.38      4.92 o 
 -13   1   5       26.43       28.39      4.91 o 
 -12   1   5      313.73      316.22     12.01 o 
 -11   1   5     2420.52     2412.14     17.46 o 
 -10   1   5      537.67      545.91      8.47 o 
  -9   1   5       21.85       24.27      4.04 o 
  -8   1   5      185.69      166.07      4.96 o 
  -7   1   5        1.67        0.02      2.75 o 
  -6   1   5       15.75       13.38      2.76 o 
  -5   1   5      437.78      432.79     10.00 o 
  -4   1   5        1.13        0.35      2.31 o 
  -3   1   5      140.47      107.00      3.31 o 
  -2   1   5       26.93       36.54      2.18 o 
  -1   1   5      206.58      152.76      3.19 o 
   0   1   5      290.86      307.71      7.38 o 
   1   1   5       29.69       36.55      2.96 o 
   2   1   5      180.63      187.08      3.64 o 
   3   1   5        8.53       11.72      1.66 o 
   4   1   5       37.22       38.65      2.29 o 
   5   1   5       19.79       24.61      5.09 o 
   6   1   5       31.92       36.18      2.92 o 
   7   1   5      412.45      388.39      6.96 o 
   8   1   5       74.42       76.14      3.53 o 
   9   1   5      521.42      498.87     10.85 o 
  10   1   5      222.42      205.19      7.68 o 
  11   1   5       25.58       29.20      4.28 o 
  12   1   5       22.37       27.26      4.59 o 
 -16   2   5       45.70       68.03      6.61 o 
 -15   2   5        0.24        0.61      5.18 o 
 -14   2   5       29.13       39.93      5.32 o 
 -13   2   5       21.55       20.04      4.64 o 
 -12   2   5        0.18        0.37      4.26 o 
 -11   2   5      266.04      294.65      7.01 o 
 -10   2   5       79.01       73.18      4.78 o 
  -9   2   5      303.96      313.11     17.56 o 
  -8   2   5     2171.72     2236.09     14.23 o 
  -7   2   5     2020.33     2080.34     27.66 o 
  -6   2   5      146.58      149.01      4.12 o 
  -5   2   5      326.76      379.51      9.42 o 
  -4   2   5      232.82      201.50      4.27 o 
  -3   2   5      320.85      327.14      5.77 o 
  -2   2   5       90.13       83.54      5.49 o 
  -1   2   5     1325.59     1200.65      9.91 o 
   0   2   5      501.23      509.50      4.28 o 
   1   2   5     2327.61     2361.94     19.23 o 
   2   2   5     1690.81     1663.38     13.06 o 
   3   2   5      983.37      992.49      7.19 o 
   4   2   5       47.92       41.38      2.72 o 
   5   2   5        5.63       13.38      2.65 o 
   6   2   5      206.95      199.98      5.24 o 
   7   2   5       31.84       23.65      3.35 o 
   8   2   5       62.73       63.13      3.34 o 
   9   2   5      523.67      541.45      8.68 o 
  10   2   5      240.00      233.60      9.52 o 
  11   2   5       88.65       99.32      7.53 o 
  12   2   5      131.99      134.82     13.85 o 
 -16   3   5        0.00        2.29      5.80 o 
 -15   3   5       94.34       95.93      6.54 o 
 -14   3   5      107.82      112.52      6.37 o 
 -13   3   5       10.23       13.47      4.77 o 
 -12   3   5      193.90      181.42     13.41 o 
 -11   3   5      433.05      455.27      8.18 o 
 -10   3   5        2.29        3.21      4.06 o 
  -9   3   5       11.12        1.95      3.35 o 
  -8   3   5      206.77      226.58      5.47 o 
  -7   3   5      556.94      567.11      7.34 o 
  -6   3   5       95.29       87.74      3.58 o 
  -5   3   5      306.00      275.21      4.95 o 
  -4   3   5      343.30      282.47      4.75 o 
  -3   3   5       36.27       36.70      2.53 o 
  -2   3   5       82.06       71.75      3.02 o 
  -1   3   5     4038.88     4202.75     46.56 o 
   0   3   5     2761.30     2731.23     17.81 o 
   1   3   5      126.02      105.05      2.53 o 
   2   3   5      473.61      490.60      4.94 o 
   3   3   5        0.09        2.75      2.05 o 
   4   3   5        1.24       -0.77      2.33 o 
   5   3   5     1130.60     1141.51     22.31 o 
   6   3   5      469.26      514.75     11.09 o 
   7   3   5        2.48        3.43      4.32 o 
   8   3   5       28.40       22.54      3.68 o 
   9   3   5       17.23       18.74      3.76 o 
  10   3   5       62.91       52.20      6.41 o 
  11   3   5        4.86        7.76      4.33 o 
  12   3   5       19.57       25.55      4.81 o 
 -15   4   5        2.56       -3.42      5.05 o 
 -14   4   5       40.91       29.02      5.33 o 
 -13   4   5      120.11      134.91      6.14 o 
 -12   4   5       47.50       38.80      7.13 o 
 -11   4   5       59.32       61.59      9.86 o 
 -10   4   5      944.34      929.13     10.56 o 
  -9   4   5      680.87      648.23     21.35 o 
  -8   4   5      110.87      109.60      4.49 o 
  -7   4   5        3.98        4.28      3.11 o 
  -6   4   5      243.38      238.90      9.56 o 
  -5   4   5       15.24       10.61      2.51 o 
  -4   4   5     1548.31     1615.69     10.10 o 
  -3   4   5       96.54       66.75      2.21 o 
  -2   4   5     1070.12     1133.36     10.07 o 
  -1   4   5      100.32       99.55      3.50 o 
   0   4   5     1454.14     1419.94     10.19 o 
   1   4   5     1920.34     1954.90     36.81 o 
   2   4   5        1.62        0.60      2.73 o 
   3   4   5       44.17       40.31      4.96 o 
   4   4   5       63.52       67.28      5.73 o 
   5   4   5       18.90       21.49      3.69 o 
   6   4   5      125.09      126.68      6.72 o 
   7   4   5      117.32      117.60      6.80 o 
   8   4   5       34.36       39.07      3.97 o 
   9   4   5       29.64       38.61      4.63 o 
  10   4   5      159.71      155.22      6.08 o 
  11   4   5      103.21      102.68      5.91 o 
 -15   5   5        2.85       -2.65      5.24 o 
 -14   5   5       13.18        8.15      7.71 o 
 -13   5   5      742.40      754.86     28.59 o 
 -12   5   5      603.17      580.01      9.53 o 
 -11   5   5      122.24      122.31      5.37 o 
 -10   5   5       62.65       57.22      4.47 o 
  -9   5   5       55.73       54.01      4.20 o 
  -8   5   5        4.94        4.50      3.96 o 
  -7   5   5      360.55      341.58      5.95 o 
  -6   5   5      465.77      506.33     10.39 o 
  -5   5   5       17.14       18.33      4.45 o 
  -4   5   5       13.93       16.62      4.40 o 
  -3   5   5       40.57       38.50      4.71 o 
  -2   5   5      631.36      577.20     27.35 o 
  -1   5   5      232.48      235.70      6.01 o 
   0   5   5        2.09        0.62      2.41 o 
   1   5   5      224.17      229.61      7.47 o 
   2   5   5       23.26       27.85      4.88 o 
   3   5   5      502.88      469.18     10.35 o 
   4   5   5      728.48      724.04     12.60 o 
   5   5   5       12.80       14.21      3.47 o 
   6   5   5       70.51       81.14      6.00 o 
   7   5   5       19.16       15.15      4.52 o 
   8   5   5       61.29       78.15      4.59 o 
   9   5   5       26.72       29.13      3.32 o 
  10   5   5       16.60       18.72      4.22 o 
  11   5   5       33.98       26.39      4.78 o 
 -15   6   5       61.66       71.05      6.43 o 
 -14   6   5        2.21        6.44      5.04 o 
 -13   6   5        0.03        0.82      5.45 o 
 -12   6   5        9.05       10.81      6.64 o 
 -11   6   5       77.94       78.91      7.52 o 
 -10   6   5      579.80      641.05     13.58 o 
  -9   6   5      497.08      525.89     12.02 o 
  -8   6   5       33.73       40.39      5.70 o 
  -7   6   5      202.71      180.00      7.82 o 
  -6   6   5      767.72      700.08      9.00 o 
  -5   6   5      132.11      137.51      6.67 o 
  -4   6   5      245.93      264.32      7.95 o 
  -3   6   5      387.20      416.24      9.68 o 
  -2   6   5      621.28      603.25     11.13 o 
  -1   6   5       42.43       44.09      5.38 o 
   0   6   5     1975.70     1963.96     18.74 o 
   1   6   5      833.32      877.74     13.13 o 
   2   6   5       72.73       65.83      5.64 o 
   3   6   5        6.74        6.22      4.97 o 
   4   6   5      695.38      732.99     13.14 o 
   5   6   5       45.21       46.38      4.00 o 
   6   6   5       39.95       29.30      4.80 o 
   7   6   5      134.25      141.65      7.89 o 
   8   6   5       81.94       74.94      3.81 o 
   9   6   5       82.70       71.81      6.57 o 
  10   6   5       26.45       29.58      5.47 o 
  11   6   5       84.10      107.02      9.08 o 
 -14   7   5      134.03      142.61     10.28 o 
 -13   7   5      158.65      166.39      9.99 o 
 -12   7   5        8.63        4.50      6.58 o 
 -11   7   5        0.84       -5.08      5.93 o 
 -10   7   5        4.91        6.32      4.05 o 
  -9   7   5        0.35        1.00      5.05 o 
  -8   7   5      130.59      122.57      5.46 o 
  -7   7   5      127.09      133.92      5.09 o 
  -6   7   5       13.28       16.36      4.22 o 
  -5   7   5       10.83       14.84      3.62 o 
  -4   7   5      432.06      461.40      7.54 o 
  -3   7   5      973.76     1037.85     18.35 o 
  -2   7   5       97.85      100.37      5.00 o 
  -1   7   5       29.63       42.61      6.03 o 
   0   7   5        7.92        5.68      5.39 o 
   1   7   5       41.75       46.53      5.52 o 
   2   7   5       17.75       19.28      4.97 o 
   3   7   5      288.18      282.81      9.11 o 
   4   7   5      246.94      249.01      9.13 o 
   5   7   5      275.22      275.00      6.56 o 
   6   7   5       90.35       99.27      6.42 o 
   7   7   5      113.73      108.30      7.33 o 
   8   7   5       33.27       38.45      4.65 o 
   9   7   5        8.47        3.23      3.89 o 
  10   7   5        5.37        7.65      4.44 o 
 -13   8   5       15.16       17.87      7.49 o 
 -12   8   5       31.19       20.20     10.99 o 
 -11   8   5       11.57       12.93      4.50 o 
 -10   8   5        0.02       -1.15      4.13 o 
  -9   8   5       45.17       38.44      6.81 o 
  -8   8   5       33.46       33.26      6.54 o 
  -7   8   5       23.29       19.32      3.87 o 
  -6   8   5        8.38        9.93      3.89 o 
  -5   8   5        0.85        1.63      3.72 o 
  -4   8   5       79.80       59.17      4.49 o 
  -3   8   5      180.68      215.25      6.02 o 
  -2   8   5      651.73      658.17     48.78 o 
  -1   8   5       78.78       68.63      4.56 o 
   0   8   5      413.37      362.69      9.76 o 
   1   8   5     1070.86     1117.49     15.60 o 
   2   8   5      538.77      530.79     11.62 o 
   3   8   5       63.72       59.21      4.29 o 
   4   8   5       41.26       28.92      3.97 o 
   5   8   5        0.35        0.90      3.72 o 
   6   8   5        0.09       -3.43      3.92 o 
   7   8   5       26.59       23.36      4.23 o 
   8   8   5       25.23       30.97      4.52 o 
   9   8   5        7.61        0.17      4.04 o 
 -12   9   5      308.86      341.28      8.79 o 
 -11   9   5      188.82      196.75      7.34 o 
 -10   9   5        2.97        3.11      4.54 o 
  -9   9   5       10.61       23.65      4.58 o 
  -8   9   5       21.62       18.14      4.17 o 
  -7   9   5       10.90        5.02      3.96 o 
  -6   9   5       18.93       30.59      4.70 o 
  -5   9   5        6.07       10.56      3.85 o 
  -4   9   5       52.36       47.31      5.00 o 
  -3   9   5      485.91      549.23     13.12 o 
  -2   9   5      680.78      654.92      9.15 o 
  -1   9   5      174.33      159.25      5.53 o 
   0   9   5       28.54       24.34      3.82 o 
   1   9   5      222.55      216.24      8.42 o 
   2   9   5      121.89      124.77      7.33 o 
   3   9   5       22.65       26.02      5.64 o 
   4   9   5      470.84      471.57     11.86 o 
   5   9   5      255.48      244.09      8.34 o 
   6   9   5      118.31      114.04      5.61 o 
   7   9   5       59.24       63.01      5.17 o 
   8   9   5       38.06       38.42      4.55 o 
   9   9   5       15.54       17.86      4.55 o 
 -11  10   5       40.47       36.22      7.79 o 
 -10  10   5      190.16      214.75     10.77 o 
  -9  10   5      285.22      325.15     12.24 o 
  -8  10   5       27.74       29.22      4.58 o 
  -7  10   5       29.80       28.66      4.84 o 
  -6  10   5      656.50      645.21     13.96 o 
  -5  10   5      496.87      509.63      8.99 o 
  -4  10   5        2.07        3.27      3.99 o 
  -3  10   5      121.79      140.49     13.71 o 
  -2  10   5        8.36       16.96      6.50 o 
  -1  10   5        6.32        3.14      3.71 o 
   0  10   5       22.51       30.08      5.96 o 
   1  10   5       42.49       43.25      5.78 o 
   2  10   5       15.79       10.17      5.56 o 
   3  10   5        0.48        1.20      5.92 o 
   4  10   5      219.49      212.65     19.86 o 
   5  10   5      180.30      179.99     12.51 o 
   6  10   5       16.51       20.15      6.83 o 
   7  10   5       35.78       49.29      5.13 o 
   8  10   5        6.02        9.22      4.27 o 
 -10  11   5        2.63       -1.36      7.22 o 
  -9  11   5      125.48      153.28     10.27 o 
  -8  11   5      156.11      168.58     10.52 o 
  -7  11   5        7.18        8.23      6.77 o 
  -6  11   5       63.53       84.83      8.51 o 
  -5  11   5        0.09        5.40      6.67 o 
  -4  11   5        8.87       10.64      6.42 o 
  -3  11   5      129.04      144.65     10.57 o 
  -2  11   5      266.81      258.49      9.40 o 
  -1  11   5        4.83        3.16      3.86 o 
   0  11   5       11.66        9.86      3.82 o 
   1  11   5      112.92      101.73      7.12 o 
   2  11   5        9.05        6.89      4.13 o 
   3  11   5       55.05       57.38      8.32 o 
   4  11   5       30.77       32.33      4.98 o 
   5  11   5       16.65       11.27      6.86 o 
   6  11   5        1.06        5.26      7.38 o 
  -9  12   5       59.54       56.93      9.26 o 
  -8  12   5      193.80      208.89     11.53 o 
  -7  12   5       54.99       73.40      9.20 o 
  -6  12   5       88.76      109.56      9.36 o 
  -5  12   5      104.30      103.74      8.97 o 
  -4  12   5       42.96       37.50      7.36 o 
  -3  12   5       19.82       20.97      7.22 o 
  -2  12   5      126.10      127.31      9.09 o 
  -1  12   5      101.50      102.12      5.85 o 
   0  12   5        2.13        0.77      5.98 o 
   1  12   5       15.60        8.90      6.68 o 
   2  12   5       63.66       51.35      7.39 o 
   3  12   5       21.28       17.55      5.00 o 
   4  12   5       44.08       57.09      5.53 o 
   5  12   5       17.06       32.17      7.50 o 
  -6  13   5       80.12       91.45      9.62 o 
  -5  13   5      611.34      693.13     39.57 o 
  -4  13   5      402.80      447.22      9.77 o 
  -3  13   5       64.58       75.00      5.82 o 
  -2  13   5       25.60       21.99      4.97 o 
  -1  13   5       64.62       72.48      5.63 o 
   0  13   5       23.00       23.24      7.21 o 
   1  13   5       63.20       68.51      8.53 o 
   2  13   5       50.20       52.17      8.03 o 
 -15   0   6      136.52      156.73     10.76 o 
 -14   0   6       62.63       68.66      8.45 o 
 -13   0   6        8.96       14.64      7.03 o 
 -12   0   6      432.83      459.34     12.63 o 
 -11   0   6      253.95      246.16      9.72 o 
 -10   0   6       24.99       30.86      6.33 o 
  -9   0   6     2676.04     2785.89     24.18 o 
  -8   0   6     3651.89     3638.44     26.92 o 
  -7   0   6      619.82      597.49     11.31 o 
  -6   0   6      385.61      443.05      9.44 o 
  -5   0   6      125.33      148.15      6.29 o 
  -4   0   6     1407.41     1302.79     14.09 o 
  -3   0   6      577.33      530.62      9.29 o 
  -2   0   6     1909.71     1988.82     17.09 o 
  -1   0   6      472.82      442.27      9.12 o 
   0   0   6      846.76      873.21     11.71 o 
   1   0   6      730.70      752.32     11.05 o 
   2   0   6      755.61      681.18     16.00 o 
   3   0   6      116.27      138.10      5.20 o 
   4   0   6       32.88       30.23      3.48 o 
   5   0   6       57.14       69.83      6.12 o 
   6   0   6       86.30       76.53      6.45 o 
   7   0   6       23.20       20.26      3.70 o 
   8   0   6      206.58      241.48      9.37 o 
   9   0   6        1.94        8.45      5.32 o 
  10   0   6        6.96        4.37      5.22 o 
  11   0   6      106.84      109.19      8.38 o 
 -15   1   6      104.99      113.02     10.14 o 
 -14   1   6        0.83        0.11      5.20 o 
 -13   1   6        0.06       -3.44      4.86 o 
 -12   1   6      273.75      267.80      7.47 o 
 -11   1   6        6.19        8.70      6.86 o 
 -10   1   6       27.88       25.03      4.31 o 
  -9   1   6       11.46        6.56      3.86 o 
  -8   1   6      555.13      519.12     13.05 o 
  -7   1   6      390.47      398.07      6.80 o 
  -6   1   6      243.12      268.59      5.50 o 
  -5   1   6      549.77      487.52      6.75 o 
  -4   1   6       68.47       59.63      3.39 o 
  -3   1   6       14.99       10.85      2.75 o 
  -2   1   6      368.74      359.46      5.74 o 
  -1   1   6      938.85      933.72     13.64 o 
   0   1   6        1.33        0.14      2.81 o 
   1   1   6      808.56      809.12      8.27 o 
   2   1   6        7.41       15.15      2.44 o 
   3   1   6       29.57       29.68      2.31 o 
   4   1   6      179.91      173.50      3.66 o 
   5   1   6      360.00      384.82      5.87 o 
   6   1   6        6.08        4.59      3.58 o 
   7   1   6       71.84       62.11      4.38 o 
   8   1   6      284.21      272.64      6.26 o 
   9   1   6      164.14      142.19      5.55 o 
  10   1   6        4.95        2.78      3.81 o 
  11   1   6      115.17      125.47      8.57 o 
 -15   2   6        1.10        5.01      5.27 o 
 -14   2   6       49.01       46.23      5.77 o 
 -13   2   6       13.75       13.62      5.08 o 
 -12   2   6       27.35       42.90      5.13 o 
 -11   2   6      177.04      167.93      6.28 o 
 -10   2   6      151.37      156.05      5.72 o 
  -9   2   6       41.68       37.09      4.11 o 
  -8   2   6      120.13      106.55      5.55 o 
  -7   2   6      489.45      478.43      7.32 o 
  -6   2   6       70.19       57.24      3.69 o 
  -5   2   6      397.57      366.51      7.74 o 
  -4   2   6      471.41      502.50      6.59 o 
  -3   2   6       24.37       15.95      2.83 o 
  -2   2   6       40.69       46.84      3.43 o 
  -1   2   6      904.96      967.40     50.27 o 
   0   2   6      832.99      825.99      9.58 o 
   1   2   6      116.24      137.21      4.91 o 
   2   2   6      642.32      672.30      6.38 o 
   3   2   6        5.43        5.24      2.07 o 
   4   2   6       50.28       52.76      2.68 o 
   5   2   6       18.67       20.70      3.07 o 
   6   2   6      172.95      190.78      7.09 o 
   7   2   6      108.53      122.43      7.49 o 
   8   2   6       51.48       58.13      6.29 o 
   9   2   6        9.16       10.78      4.16 o 
  10   2   6        6.34        6.05      5.70 o 
  11   2   6        8.67       11.34      6.25 o 
 -15   3   6       37.76       46.26      8.99 o 
 -14   3   6      232.15      214.25     18.77 o 
 -13   3   6       84.18       77.15      6.82 o 
 -12   3   6        3.27        7.49      4.40 o 
 -11   3   6       92.55       78.32      5.79 o 
 -10   3   6       28.14       82.57     33.31 o 
  -9   3   6       14.97       11.18      3.73 o 
  -8   3   6        1.20       -1.22      3.32 o 
  -7   3   6      140.32      131.80     12.02 o 
  -6   3   6      163.20      163.53      4.55 o 
  -5   3   6      123.03      118.57      4.11 o 
  -4   3   6      292.17      285.50      8.48 o 
  -3   3   6      159.00      142.43      4.04 o 
  -2   3   6        4.66        1.90      2.75 o 
  -1   3   6       63.79       58.15      3.89 o 
   0   3   6        4.44        3.37      2.11 o 
   1   3   6       34.42       29.12      3.99 o 
   2   3   6      379.74      351.91     12.64 o 
   3   3   6      562.88      535.96      7.88 o 
   4   3   6      140.90      122.16      3.94 o 
   5   3   6        1.90        3.51      3.58 o 
   6   3   6       24.61       33.79      5.62 o 
   7   3   6        8.90        9.56      5.61 o 
   8   3   6       83.35       83.79      5.08 o 
   9   3   6        2.44        3.35      3.99 o 
  10   3   6        1.32       -1.48      5.59 o 
 -15   4   6        5.83       10.12     13.09 o 
 -14   4   6        9.57        5.10      5.11 o 
 -13   4   6       35.32       49.19      5.50 o 
 -12   4   6      330.14      331.09      8.05 o 
 -11   4   6      897.83      927.16     11.52 o 
 -10   4   6      806.59      776.03     16.45 o 
  -9   4   6      413.59      377.46      7.30 o 
  -8   4   6      287.34      284.83      6.15 o 
  -7   4   6      231.70      212.08      5.30 o 
  -6   4   6        4.85        5.61      3.10 o 
  -5   4   6       47.00       46.74      5.36 o 
  -4   4   6       59.43       52.95      5.25 o 
  -3   4   6        4.56        2.30      2.44 o 
  -2   4   6      384.66      348.18     16.08 o 
  -1   4   6     1193.66     1188.26     36.02 o 
   0   4   6      391.05      381.36      6.31 o 
   1   4   6      398.31      411.99      6.69 o 
   2   4   6      497.34      509.00     17.05 o 
   3   4   6      277.89      277.58      6.18 o 
   4   4   6        1.77       -0.82      3.43 o 
   5   4   6       95.07       87.31      5.68 o 
   6   4   6       77.03       72.95      6.25 o 
   7   4   6       98.02      110.18      7.24 o 
   8   4   6       92.65       93.27      6.98 o 
   9   4   6       59.16       60.28      5.29 o 
  10   4   6       40.14       52.11      7.07 o 
 -14   5   6      175.57      170.00      7.20 o 
 -13   5   6      147.91      148.20      6.56 o 
 -12   5   6      112.47      119.24      7.47 o 
 -11   5   6       80.58       89.75      5.39 o 
 -10   5   6        6.84       13.31      6.49 o 
  -9   5   6      385.23      379.19     10.94 o 
  -8   5   6       92.34       93.65      7.09 o 
  -7   5   6        0.12       -0.32      5.20 o 
  -6   5   6      238.19      267.97      8.80 o 
  -5   5   6      727.90      758.87     12.84 o 
  -4   5   6      517.79      511.04     10.64 o 
  -3   5   6       11.26       17.95      5.87 o 
  -2   5   6      479.06      523.67     11.21 o 
  -1   5   6       64.57       59.85      3.77 o 
   0   5   6       80.37       86.70      3.97 o 
   1   5   6      368.82      392.54      9.48 o 
   2   5   6       87.33       93.18      6.66 o 
   3   5   6        0.03       -0.98      5.08 o 
   4   5   6      152.67      150.07      7.89 o 
   5   5   6       89.14      112.47      5.11 o 
   6   5   6       76.63       80.61      6.36 o 
   7   5   6        5.23        3.58      5.23 o 
   8   5   6       18.15       16.68      4.19 o 
   9   5   6       13.46        8.48      4.07 o 
  10   5   6        5.16        5.94      3.77 o 
 -14   6   6       58.56       92.82      9.42 o 
 -13   6   6        8.70       11.54      7.61 o 
 -12   6   6        3.83        0.83      6.69 o 
 -11   6   6       68.56       56.18      7.68 o 
 -10   6   6      381.54      361.25     11.19 o 
  -9   6   6        0.03        1.47      5.72 o 
  -8   6   6        6.27        9.87      5.82 o 
  -7   6   6      195.63      173.65      8.05 o 
  -6   6   6      491.94      495.95     11.29 o 
  -5   6   6        1.72        3.63      4.92 o 
  -4   6   6      189.40      155.51      7.56 o 
  -3   6   6       86.90       76.20      6.99 o 
  -2   6   6       25.21       19.88      6.19 o 
  -1   6   6      194.87      159.29      8.02 o 
   0   6   6      418.18      395.54     10.28 o 
   1   6   6       28.26       18.98      5.50 o 
   2   6   6       10.24        5.65      5.32 o 
   3   6   6       66.22       63.81      6.60 o 
   4   6   6       22.37       30.26      6.18 o 
   5   6   6        3.46        8.14      4.21 o 
   6   6   6       14.27       15.97      5.36 o 
   7   6   6       13.09       17.85      5.68 o 
   8   6   6       50.41       49.84      6.78 o 
   9   6   6        4.39        1.40      4.06 o 
 -13   7   6      405.35      468.81     14.24 o 
 -12   7   6        4.70        8.59      6.78 o 
 -11   7   6       73.97       84.27      8.17 o 
 -10   7   6       18.72        4.55      5.95 o 
  -9   7   6        1.85       -0.27      5.60 o 
  -8   7   6        1.86        6.32      5.52 o 
  -7   7   6      134.14      153.28      7.98 o 
  -6   7   6        4.69       10.74      5.16 o 
  -5   7   6        1.76        2.27      5.11 o 
  -4   7   6      113.28      107.23      7.36 o 
  -3   7   6      410.49      411.73     10.82 o 
  -2   7   6      334.13      344.25     10.15 o 
  -1   7   6      153.39      132.62      7.51 o 
   0   7   6      194.44      204.19      8.33 o 
   1   7   6      288.87      291.55      9.59 o 
   2   7   6       89.26       82.24      7.11 o 
   3   7   6     1022.12     1017.08     16.31 o 
   4   7   6      266.06      264.32      9.90 o 
   5   7   6       19.27       19.82      3.92 o 
   6   7   6       70.89       75.10      6.49 o 
   7   7   6      226.77      225.51      6.86 o 
   8   7   6        7.80        1.51      6.02 o 
   9   7   6        0.31       -3.50      4.28 o 
 -13   8   6        4.36       14.40      7.63 o 
 -12   8   6        3.14        6.01      6.91 o 
 -11   8   6      185.56      170.57      9.78 o 
 -10   8   6      361.18      362.11     11.90 o 
  -9   8   6        4.43        3.67      5.94 o 
  -8   8   6       23.60       25.60      6.05 o 
  -7   8   6      177.99      184.52      8.64 o 
  -6   8   6      118.85      128.11      7.63 o 
  -5   8   6       23.32       25.56      6.11 o 
  -4   8   6       81.61       89.50      7.44 o 
  -3   8   6      402.05      347.32     10.56 o 
  -2   8   6       55.27       72.52      6.94 o 
  -1   8   6      742.94      781.60     14.05 o 
   0   8   6      697.15      773.16     13.98 o 
   1   8   6       24.02       23.75      5.85 o 
   2   8   6       19.09       10.45      5.57 o 
   3   8   6      271.90      261.58      9.70 o 
   4   8   6      244.18      253.94      6.71 o 
   5   8   6       11.47        7.12      5.54 o 
   6   8   6      183.23      200.57      9.20 o 
   7   8   6       76.12       67.84      7.43 o 
   8   8   6       14.82       20.09      5.74 o 
 -12   9   6        3.28       -0.02      7.33 o 
 -11   9   6       37.96       35.80      7.27 o 
 -10   9   6      206.29      204.24      9.94 o 
  -9   9   6       76.40       61.63      7.48 o 
  -8   9   6       76.91       71.03      5.38 o 
  -7   9   6      285.60      277.46      7.60 o 
  -6   9   6       10.39        7.15      4.74 o 
  -5   9   6       26.00       11.69      8.88 o 
  -4   9   6      510.44      548.53     12.82 o 
  -3   9   6      647.69      778.14     14.58 o 
  -2   9   6       37.80       43.30      6.78 o 
  -1   9   6      115.01      103.84      7.46 o 
   0   9   6       38.45       40.91      6.07 o 
   1   9   6       25.21       22.65      5.78 o 
   2   9   6      109.74      107.64      7.46 o 
   3   9   6        5.96        9.18      6.16 o 
   4   9   6       26.36       15.91      6.34 o 
   5   9   6       28.22       24.92      6.52 o 
   6   9   6       72.85       75.15      5.42 o 
   7   9   6       77.75       89.33      7.98 o 
 -11  10   6        2.22       -2.88      6.82 o 
 -10  10   6        0.06       -5.05      5.05 o 
  -9  10   6      108.17      111.74      6.36 o 
  -8  10   6       85.79       86.19      6.01 o 
  -7  10   6       29.13       26.12      5.20 o 
  -6  10   6       47.30       37.07      5.12 o 
  -5  10   6       87.25       75.73      6.39 o 
  -4  10   6      157.83      137.83      6.23 o 
  -3  10   6        4.29        7.15      4.51 o 
  -2  10   6      201.69      232.35      9.40 o 
  -1  10   6       86.16       71.20      7.33 o 
   0  10   6       64.18       64.17      6.78 o 
   1  10   6       23.93       12.63      5.85 o 
   2  10   6        8.29        6.15      5.64 o 
   3  10   6        2.47        0.16      6.01 o 
   4  10   6        0.66       -3.55      4.66 o 
   5  10   6       29.45       27.12     12.44 o 
   6  10   6        2.33       -6.82      7.53 o 
  -9  11   6        0.21       -7.76      7.76 o 
  -8  11   6        2.95       -2.15      7.86 o 
  -7  11   6      190.29      213.56     14.31 o 
  -6  11   6      474.32      512.86     18.48 o 
  -5  11   6      165.90      174.97      8.01 o 
  -4  11   6       78.43       70.12      5.63 o 
  -3  11   6      221.65      209.24      7.12 o 
  -2  11   6      193.77      189.51     11.20 o 
  -1  11   6       30.11       33.20      6.55 o 
   0  11   6       87.58       80.62      7.48 o 
   1  11   6      164.57      169.72      8.99 o 
   2  11   6       33.97       30.08      7.02 o 
   3  11   6       30.48       45.30     11.01 o 
   4  11   6       74.32       91.05     16.08 o 
  -7  12   6        5.90       -2.03      8.17 o 
  -6  12   6       85.38       75.59      9.06 o 
  -5  12   6       43.83       21.05      8.18 o 
  -4  12   6        6.46       -6.47      6.47 o 
  -3  12   6       88.52       89.36      9.05 o 
  -2  12   6       24.95       17.41      6.86 o 
  -1  12   6        4.16        1.87      4.47 o 
   0  12   6       89.13      111.50      8.01 o 
   1  12   6       82.59       90.40      5.95 o 
   2  12   6        1.06       -4.79      4.79 o 
 -15   1   7       16.12        9.71      5.56 o 
 -14   1   7       19.41       10.01      7.77 o 
 -13   1   7       93.13       90.36      6.22 o 
 -12   1   7       51.90       39.51      5.24 o 
 -11   1   7       85.98       93.32      5.62 o 
 -10   1   7        5.53        0.13      4.15 o 
  -9   1   7       37.09       32.19      4.21 o 
  -8   1   7       37.05       41.46      4.23 o 
  -7   1   7      434.09      421.96      9.50 o 
  -6   1   7     1070.35     1111.22     10.65 o 
  -5   1   7     1271.79     1170.98     29.03 o 
  -4   1   7       27.21       30.15      3.67 o 
  -3   1   7       40.37       52.97      3.80 o 
  -2   1   7        1.94       -1.27      3.22 o 
  -1   1   7      127.28      144.13      6.58 o 
   0   1   7     1081.22     1016.02      9.74 o 
   1   1   7      209.35      209.16      4.35 o 
   2   1   7      179.64      176.24      3.77 o 
   3   1   7       83.05       85.15      3.19 o 
   4   1   7      111.18      123.82      3.55 o 
   5   1   7        9.21        7.60      3.11 o 
   6   1   7        3.26        0.52      3.89 o 
   7   1   7       60.68       64.37      5.25 o 
   8   1   7       42.26       43.75      4.67 o 
   9   1   7       60.63       50.59      6.69 o 
 -15   2   7        3.03       -4.95      5.50 o 
 -14   2   7       48.00       48.12      5.94 o 
 -13   2   7      568.37      584.05     10.72 o 
 -12   2   7      596.03      632.65     14.26 o 
 -11   2   7        8.90        7.20      4.44 o 
 -10   2   7      115.45      108.67      5.48 o 
  -9   2   7      376.90      397.43      7.61 o 
  -8   2   7      115.00      107.92      4.86 o 
  -7   2   7        1.71       -0.89      3.42 o 
  -6   2   7      215.46      219.96      5.61 o 
  -5   2   7     1042.27     1017.30      9.89 o 
  -4   2   7       97.64       83.19      4.07 o 
  -3   2   7     1472.38     1489.71     11.53 o 
  -2   2   7      913.69      956.95     15.70 o 
  -1   2   7       92.28       73.67      3.22 o 
   0   2   7       33.59       42.54      3.00 o 
   1   2   7      336.60      318.74      5.05 o 
   2   2   7      230.33      249.42      7.24 o 
   3   2   7        0.89       -0.79      2.72 o 
   4   2   7        4.79        7.95      4.59 o 
   5   2   7        0.08        3.27      3.06 o 
   6   2   7        0.34        1.16      3.71 o 
   7   2   7      110.07      130.65      8.24 o 
   8   2   7       85.74       95.43      5.76 o 
   9   2   7        0.12       -4.39      4.39 o 
 -14   3   7        0.06        0.00      5.18 o 
 -13   3   7       21.82       13.34      5.11 o 
 -12   3   7      100.69       99.94      8.15 o 
 -11   3   7        1.59       -0.74      4.49 o 
 -10   3   7       61.54       67.79      5.08 o 
  -9   3   7       25.66       28.34      4.41 o 
  -8   3   7        0.25       -2.39      3.70 o 
  -7   3   7      209.28      199.20      5.61 o 
  -6   3   7      534.64      515.15      7.50 o 
  -5   3   7        4.32        4.83      3.24 o 
  -4   3   7       46.42       46.75      3.73 o 
  -3   3   7       30.82       36.76      5.85 o 
  -2   3   7      242.49      216.32     13.04 o 
  -1   3   7        1.10        1.83      3.17 o 
   0   3   7      276.18      292.03      6.19 o 
   1   3   7        0.42        0.34      3.23 o 
   2   3   7      279.08      260.39      6.29 o 
   3   3   7       41.33       38.55      3.24 o 
   4   3   7      429.20      459.46      8.35 o 
   5   3   7      325.93      333.96      8.40 o 
   6   3   7       18.16       20.96      5.74 o 
   7   3   7       22.50       27.43      6.21 o 
   8   3   7       91.85       87.75      5.51 o 
   9   3   7       18.41       16.66      5.92 o 
 -14   4   7       14.06       12.56      5.65 o 
 -13   4   7        2.61        8.66      5.14 o 
 -12   4   7       21.22       12.67      4.73 o 
 -11   4   7      187.04      191.80      6.54 o 
 -10   4   7       20.73       16.54      4.41 o 
  -9   4   7      115.99      103.19      7.98 o 
  -8   4   7       60.07       43.49      6.38 o 
  -7   4   7      623.34      615.90     12.89 o 
  -6   4   7       88.94       88.97      7.03 o 
  -5   4   7      199.19      202.07      8.12 o 
  -4   4   7       17.07       15.78      5.51 o 
  -3   4   7       26.82       28.59      6.14 o 
  -2   4   7       78.56       70.48      4.14 o 
  -1   4   7      349.03      343.78      6.51 o 
   0   4   7       71.27       86.50      4.41 o 
   1   4   7      197.41      189.85      6.43 o 
   2   4   7       33.07       34.89      3.91 o 
   3   4   7      434.92      461.68     21.40 o 
   4   4   7       40.92       56.75      4.71 o 
   5   4   7       77.01       71.19      4.88 o 
   6   4   7        4.91        9.58      5.20 o 
   7   4   7        7.19        8.84      5.66 o 
   8   4   7        0.65       10.03      6.32 o 
   9   4   7       10.75       30.40      6.18 o 
 -14   5   7      301.98      355.77     13.83 o 
 -13   5   7       12.35        4.09      7.64 o 
 -12   5   7      143.54      165.27     10.14 o 
 -11   5   7       11.31       11.28      7.16 o 
 -10   5   7       13.56       12.05      6.55 o 
  -9   5   7       21.68       26.46      6.82 o 
  -8   5   7      718.10      683.45     14.23 o 
  -7   5   7      375.35      332.66     10.40 o 
  -6   5   7       34.76       37.30      6.17 o 
  -5   5   7      258.68      233.85      8.97 o 
  -4   5   7      648.90      652.83     13.29 o 
  -3   5   7      127.91       95.87      7.52 o 
  -2   5   7      901.86      792.91     14.39 o 
  -1   5   7      377.60      365.58     10.83 o 
   0   5   7        0.59       -2.07      3.41 o 
   1   5   7      158.25      125.74      4.98 o 
   2   5   7      606.55      589.05      8.89 o 
   3   5   7      212.33      193.80      8.92 o 
   4   5   7       28.86       24.46      6.96 o 
   5   5   7       45.68       47.81      5.47 o 
   6   5   7      153.21      159.38      8.70 o 
   7   5   7       21.56       27.55      6.56 o 
   8   5   7       67.67       63.02      7.77 o 
 -13   6   7       79.80      111.00      9.47 o 
 -12   6   7      389.83      378.62     13.28 o 
 -11   6   7      725.62      723.75     16.52 o 
 -10   6   7      146.10      157.62      9.49 o 
  -9   6   7        3.19        0.19      6.44 o 
  -8   6   7      145.58      141.98      8.33 o 
  -7   6   7       16.37       18.88      5.96 o 
  -6   6   7       77.18       74.15      6.90 o 
  -5   6   7      356.21      323.62     10.27 o 
  -4   6   7        0.76       -5.21      6.09 o 
  -3   6   7       61.15       44.68      6.62 o 
  -2   6   7     1277.97     1306.85     17.94 o 
  -1   6   7      420.62      468.11     11.70 o 
   0   6   7       47.07       49.33      6.64 o 
   1   6   7       14.38       10.68      5.78 o 
   2   6   7       63.99       58.05      6.68 o 
   3   6   7       29.17       38.54      6.30 o 
   4   6   7       41.75       32.87      6.71 o 
   5   6   7      162.32      183.33      6.52 o 
   6   6   7       75.50       83.96      7.40 o 
   7   6   7        8.56       10.13      6.08 o 
   8   6   7       28.22       23.05      6.95 o 
 -12   7   7       39.54       54.77      7.74 o 
 -11   7   7       71.45       72.30      8.41 o 
 -10   7   7        3.49        1.42      6.96 o 
  -9   7   7      111.51       84.65      8.03 o 
  -8   7   7      143.21      125.82      8.25 o 
  -7   7   7       54.07       63.39      7.20 o 
  -6   7   7       60.41       64.47      6.85 o 
  -5   7   7      136.31      158.97      8.35 o 
  -4   7   7        0.03        9.00      6.30 o 
  -3   7   7        0.78       -0.17      5.75 o 
  -2   7   7       11.49       13.98      6.17 o 
  -1   7   7       37.67       28.33      6.21 o 
   0   7   7       37.73       41.11      6.67 o 
   1   7   7       17.76       18.16      6.00 o 
   2   7   7       46.70       53.12      6.74 o 
   3   7   7       19.95       27.33      6.63 o 
   4   7   7        3.67        6.56      6.29 o 
   5   7   7       32.65       33.98      6.32 o 
   6   7   7       84.65      103.01      8.02 o 
   7   7   7       19.27       23.28      6.45 o 
 -11   8   7       15.12        6.03      7.03 o 
 -10   8   7       24.23       19.72      6.91 o 
  -9   8   7        0.54       -1.33      6.39 o 
  -8   8   7       13.84       10.52      6.35 o 
  -7   8   7        3.35        8.86      6.17 o 
  -6   8   7       73.74       70.47      7.17 o 
  -5   8   7       29.15       25.96      6.85 o 
  -4   8   7        4.91        4.63      6.32 o 
  -3   8   7      113.96      127.16      8.13 o 
  -2   8   7        0.85       11.81      5.99 o 
  -1   8   7       55.21       52.42      6.99 o 
   0   8   7       15.78       26.27      6.22 o 
   1   8   7        0.04       -1.79      5.90 o 
   2   8   7       92.59       76.50      7.66 o 
   3   8   7      163.09      175.25      9.23 o 
   4   8   7      250.48      264.11     10.98 o 
   5   8   7        6.45        5.71      4.47 o 
   6   8   7       27.80       23.20      4.56 o 
 -10   9   7        6.16        6.71      6.41 o 
  -9   9   7       24.83       10.29      6.63 o 
  -8   9   7       72.95       55.33      7.67 o 
  -7   9   7      212.41      195.95      9.53 o 
  -6   9   7       28.66       35.50      7.19 o 
  -5   9   7        4.88        1.63      6.66 o 
  -4   9   7      113.11      140.28      9.00 o 
  -3   9   7      215.20      185.43      9.47 o 
  -2   9   7        1.94        0.18      6.34 o 
  -1   9   7        0.71       -2.63      6.05 o 
   0   9   7       22.14       18.89      6.60 o 
   1   9   7       22.53       16.78      6.45 o 
   2   9   7      199.33      208.01      9.65 o 
   3   9   7      126.51      120.28      8.66 o 
   4   9   7        6.93        6.86      7.08 o 
   5   9   7       14.81        8.42      7.03 o 
  -9  10   7        0.90        5.51      6.68 o 
  -8  10   7       35.57       39.09      7.37 o 
  -7  10   7      161.74      172.34      9.51 o 
  -6  10   7        3.65        0.28      6.95 o 
  -5  10   7      134.46      136.16      9.05 o 
  -4  10   7       61.40       77.38      7.97 o 
  -3  10   7        0.00       -1.35      6.49 o 
  -2  10   7      159.25      171.61      9.22 o 
  -1  10   7      528.47      528.87     13.35 o 
   0  10   7      273.90      320.67     11.26 o 
   1  10   7        1.19       -5.34      6.37 o 
   2  10   7       17.84       18.68      6.28 o 
   3  10   7       14.97        9.59      6.93 o 
   4  10   7       93.50       82.67      8.62 o 
  -7  11   7       10.77        2.81      7.49 o 
  -6  11   7       65.77       82.41      8.72 o 
  -5  11   7        1.37       -6.89      7.29 o 
  -4  11   7      153.66      188.04     10.29 o 
  -3  11   7       62.59       69.10      8.14 o 
  -2  11   7       16.00       20.69      7.07 o 
  -1  11   7        0.15        3.91      6.54 o 
   0  11   7       75.83       80.83      8.10 o 
   1  11   7       16.74       15.92      6.91 o 
   2  11   7        8.97       11.48      6.75 o 
 -14   0   8       65.50       64.82      9.16 o 
 -13   0   8       92.70       89.55      8.77 o 
 -12   0   8      227.21      217.28     10.86 o 
 -11   0   8       55.92       45.45      7.51 o 
 -10   0   8      479.10      508.93     13.16 o 
  -9   0   8      107.01       90.11      7.38 o 
  -8   0   8       25.65       28.25      5.78 o 
  -7   0   8      256.50      237.40      8.93 o 
  -6   0   8     1403.36     1331.80     17.45 o 
  -5   0   8        0.86        4.30      5.18 o 
  -4   0   8     1691.40     1770.60     19.34 o 
  -3   0   8     1381.11     1422.47     17.58 o 
  -2   0   8       18.09        3.61      5.36 o 
  -1   0   8       55.04       30.39      5.61 o 
   0   0   8      121.64      133.02      7.12 o 
   1   0   8      242.12      272.55     18.33 o 
   2   0   8       76.23       71.27      4.60 o 
   3   0   8      149.01      143.45      5.52 o 
   4   0   8        0.60       -1.23      3.90 o 
   5   0   8        7.50        5.45      6.01 o 
   6   0   8      216.74      269.61     10.86 o 
   7   0   8      126.93      139.19      6.25 o 
 -14   1   8        5.28        2.73      7.72 o 
 -13   1   8        7.76       14.71      5.35 o 
 -12   1   8       28.90       42.25      6.64 o 
 -11   1   8       35.20       32.04      5.37 o 
 -10   1   8      142.90      153.97      7.58 o 
  -9   1   8        2.13        1.39      3.97 o 
  -8   1   8       64.48       61.34      5.20 o 
  -7   1   8      263.92      252.10      6.45 o 
  -6   1   8       65.44       58.63      4.33 o 
  -5   1   8       30.19       33.72      4.03 o 
  -4   1   8       18.87       16.79      3.89 o 
  -3   1   8      218.31      226.85      5.99 o 
  -2   1   8       25.08       13.08      3.83 o 
  -1   1   8      385.20      355.54      6.80 o 
   0   1   8      196.55      207.97      4.69 o 
   1   1   8       17.64       20.16      3.07 o 
   2   1   8        9.61        8.56      2.63 o 
   3   1   8      239.62      257.87      7.01 o 
   4   1   8      161.40      156.55      4.98 o 
   5   1   8        2.92       -3.34      3.34 o 
   6   1   8        2.76       -1.51      4.49 o 
   7   1   8        3.56        6.69      6.74 o 
 -14   2   8       23.26       24.97      5.86 o 
 -13   2   8       21.15       20.72      5.48 o 
 -12   2   8       39.39       51.51      5.95 o 
 -11   2   8       94.74       95.01      5.87 o 
 -10   2   8       41.40       40.38      4.96 o 
  -9   2   8        8.42       10.06      4.06 o 
  -8   2   8       64.92       70.30      4.80 o 
  -7   2   8      159.61      158.56      5.49 o 
  -6   2   8        4.15        2.48      3.62 o 
  -5   2   8        7.96        8.76      5.25 o 
  -4   2   8       26.46       24.67      4.11 o 
  -3   2   8       87.01       80.64      4.78 o 
  -2   2   8      424.21      435.47     11.38 o 
  -1   2   8        5.63        6.95      4.39 o 
   0   2   8       43.43       49.38      4.26 o 
   1   2   8        0.04        1.95      3.69 o 
   2   2   8       42.27       43.79      3.48 o 
   3   2   8        8.13        6.59      3.30 o 
   4   2   8      199.28      203.97      5.44 o 
   5   2   8        5.91        6.48      3.47 o 
   6   2   8        3.37        6.80      4.36 o 
   7   2   8       41.64       32.17      7.30 o 
 -13   3   8      129.91      119.15     14.60 o 
 -12   3   8       40.28       40.77      5.68 o 
 -11   3   8       17.92       22.31      4.92 o 
 -10   3   8      285.10      301.00      9.08 o 
  -9   3   8      638.95      611.35     17.61 o 
  -8   3   8      374.87      370.06     11.31 o 
  -7   3   8       45.57       41.97      6.55 o 
  -6   3   8      126.10      119.58      7.70 o 
  -5   3   8      180.10      188.46      8.50 o 
  -4   3   8        8.17        5.91      5.94 o 
  -3   3   8       53.83       45.55      6.70 o 
  -2   3   8      295.79      290.97      7.22 o 
  -1   3   8      183.71      177.91      5.67 o 
   0   3   8      171.10      150.30      6.87 o 
   1   3   8      366.38      356.75      7.41 o 
   2   3   8      120.73      110.34      6.08 o 
   3   3   8        1.18       -0.19      3.20 o 
   4   3   8       21.96       19.22      3.66 o 
   5   3   8      145.09      148.89      5.22 o 
   6   3   8      101.64      101.77      8.13 o 
   7   3   8      104.86      104.48      8.98 o 
 -13   4   8      300.39      290.61     12.55 o 
 -12   4   8      167.51      183.83     11.48 o 
 -11   4   8       29.30       36.86      7.87 o 
 -10   4   8       84.49       82.22      8.40 o 
  -9   4   8      262.75      256.37     10.48 o 
  -8   4   8       65.23       50.16      7.46 o 
  -7   4   8       24.48       32.76      6.60 o 
  -6   4   8       74.90       80.66      7.24 o 
  -5   4   8      249.87      257.23      9.91 o 
  -4   4   8      592.87      592.12     13.39 o 
  -3   4   8      674.69      721.47     14.44 o 
  -2   4   8       73.88       85.94      7.62 o 
  -1   4   8        4.08        1.55      3.66 o 
   0   4   8        6.23        2.88      3.62 o 
   1   4   8        3.31        4.96      3.78 o 
   2   4   8        6.00        3.13      3.82 o 
   3   4   8       11.96        7.44      3.29 o 
   4   4   8        5.84       10.52      4.40 o 
   5   4   8       14.64       18.03      6.70 o 
   6   4   8       26.35       23.53      6.93 o 
   7   4   8      181.87      180.90     10.19 o 
 -12   5   8       29.28       31.35      8.34 o 
 -11   5   8        8.70       12.78      7.81 o 
 -10   5   8       63.43       81.99      8.53 o 
  -9   5   8       52.55       32.43      7.04 o 
  -8   5   8      153.34      175.79      9.31 o 
  -7   5   8      272.92      261.76     10.44 o 
  -6   5   8      107.21      119.42      8.17 o 
  -5   5   8        7.50        9.82      6.51 o 
  -4   5   8       25.27       19.57      6.76 o 
  -3   5   8        0.63        3.00      6.18 o 
  -2   5   8       32.99       29.27      6.79 o 
  -1   5   8       22.86       17.04      6.29 o 
   0   5   8       77.57       83.40      9.93 o 
   1   5   8       10.99       15.68      3.98 o 
   2   5   8       14.97       17.58      4.26 o 
   3   5   8       96.28      108.63      8.24 o 
   4   5   8       53.85       53.44      5.12 o 
   5   5   8       12.24        9.07      4.67 o 
   6   5   8       19.34       11.56      6.69 o 
 -12   6   8       49.36       49.64      8.83 o 
 -11   6   8       13.32       22.30      8.22 o 
 -10   6   8       25.54       23.55      8.05 o 
  -9   6   8        2.24        0.00      7.11 o 
  -8   6   8      156.20      166.05      9.51 o 
  -7   6   8      137.51      121.03      8.32 o 
  -6   6   8        1.25        4.51      6.28 o 
  -5   6   8       13.16       12.49      6.52 o 
  -4   6   8       13.09       10.98      6.41 o 
  -3   6   8        7.83       32.63      6.87 o 
  -2   6   8       18.49       23.53      6.67 o 
  -1   6   8       41.17       32.21      6.70 o 
   0   6   8       18.77       22.97      6.48 o 
   1   6   8       11.84       13.43      6.12 o 
   2   6   8       36.79       42.48      7.18 o 
   3   6   8       63.38       70.41      7.69 o 
   4   6   8        8.11        8.82      4.63 o 
   5   6   8       21.98       23.30      9.51 o 
   6   6   8        0.77        6.87      6.66 o 
 -11   7   8        5.10        5.89      7.53 o 
 -10   7   8        0.57       -5.41      7.38 o 
  -9   7   8      418.33      405.04     13.16 o 
  -8   7   8      621.42      600.43     15.07 o 
  -7   7   8       17.32       14.92      6.61 o 
  -6   7   8        0.38        0.30      6.43 o 
  -5   7   8      102.21      123.95      8.97 o 
  -4   7   8      152.03      125.72      8.83 o 
  -3   7   8      359.08      310.27     11.10 o 
  -2   7   8      172.97      156.57      9.02 o 
  -1   7   8       13.99        5.15      6.20 o 
   0   7   8        4.98       -0.61      6.37 o 
   1   7   8      202.93      208.07      9.75 o 
   2   7   8       69.05       62.43      7.68 o 
   3   7   8       49.01       42.34      7.44 o 
   4   7   8       13.10       15.11      7.17 o 
   5   7   8      254.91      259.92     11.03 o 
 -10   8   8       12.96       19.71      7.55 o 
  -9   8   8        5.38        5.43      6.76 o 
  -8   8   8       71.71       76.29      8.20 o 
  -7   8   8        2.15        7.18      6.86 o 
  -6   8   8      332.04      323.81     11.97 o 
  -5   8   8      197.71      185.79     10.25 o 
  -4   8   8       10.40        7.97      7.25 o 
  -3   8   8      220.22      210.74     10.17 o 
  -2   8   8      138.24      154.34      9.22 o 
  -1   8   8       10.19        9.87      6.70 o 
   0   8   8       23.79       18.42      6.90 o 
   1   8   8        2.14       -4.95      6.33 o 
   2   8   8       72.03       69.84      8.10 o 
   3   8   8        7.12        0.00      6.94 o 
  -8   9   8        1.57        1.44      7.06 o 
  -7   9   8       40.99       32.47      7.81 o 
  -6   9   8        9.56        7.14      7.16 o 
  -5   9   8      134.47      157.44      9.59 o 
  -4   9   8       68.67       61.13      7.86 o 
  -3   9   8        2.92        2.40      6.83 o 
  -2   9   8        9.27        7.66      6.74 o 
  -1   9   8      131.74      116.44      8.67 o 
   0   9   8        5.73        4.84      6.79 o 
   1   9   8      153.61      158.93      9.71 o 
   2   9   8      259.29      258.15     11.47 o 
  -6  10   8       53.15       46.98      8.23 o 
  -5  10   8       18.14        3.88      7.42 o 
  -4  10   8      320.67      306.45     11.93 o 
  -3  10   8       14.67       21.51      7.54 o 
  -2  10   8      126.39      126.16      9.23 o 
  -1  10   8       14.34       25.21      7.41 o 
   0  10   8       34.85       35.07      7.50 o 
 -12   1   9        2.97        3.38      5.04 o 
 -11   1   9       69.39       67.50      5.87 o 
 -10   1   9       95.21       88.40      5.94 o 
  -9   1   9      156.79      154.93      6.38 o 
  -8   1   9      139.84      139.46      5.86 o 
  -7   1   9       61.16       52.31      4.77 o 
  -6   1   9        2.58        6.15      3.90 o 
  -5   1   9        6.97        8.02      4.12 o 
  -4   1   9      259.46      259.29      8.72 o 
  -3   1   9       66.01       55.52      4.83 o 
  -2   1   9       89.77       72.58      4.83 o 
  -1   1   9      279.80      283.80     14.89 o 
   0   1   9      314.80      316.16      7.33 o 
   1   1   9       83.37       95.81      4.42 o 
   2   1   9      113.43      122.37      4.84 o 
   3   1   9       88.80       98.61      4.75 o 
   4   1   9       69.81       76.05      4.68 o 
   5   1   9        1.29        2.85      3.68 o 
 -12   2   9        9.32       14.63      8.80 o 
 -11   2   9      266.02      289.97      8.69 o 
 -10   2   9       90.29       77.10      5.92 o 
  -9   2   9       57.21       52.99      6.03 o 
  -8   2   9      271.98      275.17      7.35 o 
  -7   2   9       50.72       50.71      7.18 o 
  -6   2   9      122.93      115.05      7.93 o 
  -5   2   9      363.58      391.11     11.75 o 
  -4   2   9      136.86      131.13      8.59 o 
  -3   2   9       76.27       56.14      7.36 o 
  -2   2   9       98.44      106.63      5.22 o 
  -1   2   9       53.37       60.19      8.16 o 
   0   2   9      166.41      171.04      6.21 o 
   1   2   9       36.93       37.62      4.68 o 
   2   2   9      207.42      207.09      5.58 o 
   3   2   9       21.28       30.01      4.06 o 
   4   2   9        0.41        1.07      3.82 o 
   5   2   9       69.22       80.09      4.78 o 
 -12   3   9       20.18       17.02      8.28 o 
 -11   3   9      156.88      171.29     10.91 o 
 -10   3   9       40.10       38.70      7.75 o 
  -9   3   9        0.15       -0.33      6.73 o 
  -8   3   9       61.82       59.38      7.47 o 
  -7   3   9      146.56      160.30      9.23 o 
  -6   3   9       24.68       22.40      6.76 o 
  -5   3   9       55.81       50.44      6.97 o 
  -4   3   9        6.73        5.22      6.55 o 
  -3   3   9        9.38       -3.34      6.20 o 
  -2   3   9      134.66      116.91      5.31 o 
  -1   3   9      292.10      317.68     11.81 o 
   0   3   9       16.21       13.63      4.05 o 
   1   3   9        6.71        6.37      4.10 o 
   2   3   9       31.62       33.31      3.72 o 
   3   3   9       62.00       57.39      4.36 o 
   4   3   9       52.51       50.67      5.29 o 
   5   3   9       16.19       24.12      4.18 o 
 -11   4   9       51.63       51.81      8.92 o 
 -10   4   9       88.91      105.15      9.53 o 
  -9   4   9       17.37       19.36      7.70 o 
  -8   4   9        5.57        2.52      6.82 o 
  -7   4   9      127.08      127.39      8.75 o 
  -6   4   9      169.29      162.41      9.35 o 
  -5   4   9      186.55      175.76      9.70 o 
  -4   4   9      111.70      147.92      9.07 o 
  -3   4   9       29.51       31.42      7.21 o 
  -2   4   9       20.77       20.79      6.68 o 
  -1   4   9        6.64        6.73      6.61 o 
   0   4   9       42.48       37.63      4.63 o 
   1   4   9        0.05        1.67      4.10 o 
   2   4   9        0.24        0.30      4.27 o 
   3   4   9       43.09       40.55      5.14 o 
   4   4   9       15.60       14.92      5.18 o 
 -11   5   9       53.84       54.10      8.93 o 
 -10   5   9      597.99      608.48     16.20 o 
  -9   5   9      589.35      604.89     15.64 o 
  -8   5   9        7.96       14.54      7.20 o 
  -7   5   9        8.21       10.73      7.18 o 
  -6   5   9      240.54      250.87     10.86 o 
  -5   5   9      110.19      102.74      9.03 o 
  -4   5   9      114.03       83.30      8.45 o 
  -3   5   9      229.99      233.91     10.49 o 
  -2   5   9        0.36        2.76      6.86 o 
  -1   5   9        4.42       -4.73      6.70 o 
   0   5   9      303.55      295.02     11.28 o 
   1   5   9      325.77      313.42     13.13 o 
   2   5   9        0.79       -2.09      5.32 o 
   3   5   9        0.54       -3.23      4.74 o 
   4   5   9       55.31       52.55      5.56 o 
 -10   6   9       49.29       42.30      8.47 o 
  -9   6   9       49.97       45.94      8.40 o 
  -8   6   9       12.51       18.65      7.61 o 
  -7   6   9      314.83      324.29     12.26 o 
  -6   6   9      473.12      486.61     14.02 o 
  -5   6   9      245.31      250.65     11.30 o 
  -4   6   9      146.26      107.37      9.25 o 
  -3   6   9       65.08       94.51      8.80 o 
  -2   6   9        6.46        5.24      7.13 o 
  -1   6   9       22.70       19.96      7.42 o 
   0   6   9        0.90        0.86      6.60 o 
   1   6   9       13.93        4.65      6.52 o 
   2   6   9        5.55       -3.97      6.81 o 
   3   6   9       88.76      108.20      9.17 o 
  -9   7   9       11.49        6.81      7.85 o 
  -8   7   9        0.11        2.00      7.25 o 
  -7   7   9       10.92       10.00      7.23 o 
  -6   7   9       27.88       38.44      8.09 o 
  -5   7   9        0.00       -1.23      7.18 o 
  -4   7   9       21.93       13.60      7.12 o 
  -3   7   9       95.34       81.61      8.46 o 
  -2   7   9        8.87        4.77      7.17 o 
  -1   7   9       23.91       21.40      7.45 o 
   0   7   9       30.64       23.92      7.23 o 
   1   7   9        3.99       -6.29      7.47 o 
  -7   8   9        0.16       -2.86      7.27 o 
  -6   8   9       57.12       42.67      8.41 o 
  -5   8   9      129.70      108.14      9.55 o 
  -4   8   9       13.01       16.30      7.24 o 
  -3   8   9      169.25      164.03     10.23 o 
  -2   8   9        0.13        2.92      7.11 o 
  -1   8   9        3.49        8.04      7.23 o 
   0   8   9        8.81        7.00      7.52 o 
 -10   0  10      119.55      119.36      9.19 o 
  -9   0  10      229.91      279.29     11.17 o 
  -8   0  10       45.77       37.45      7.28 o 
  -7   0  10        9.63       10.34      6.16 o 
  -6   0  10      113.14      119.42      8.44 o 
  -5   0  10       24.08       17.69      7.13 o 
  -4   0  10      195.53      148.89      9.29 o 
  -3   0  10      175.81      208.49      9.58 o 
  -2   0  10      344.72      382.89     11.84 o 
  -1   0  10      510.77      475.57     13.15 o 
   0   0  10        1.37        0.15      5.95 o 
   1   0  10      390.78      383.69     12.90 o 
   2   0  10      146.39      153.79     10.12 o 
 -10   1  10        3.03        2.61      6.72 o 
  -9   1  10       54.12       54.06      5.49 o 
  -8   1  10      136.91      144.61      6.37 o 
  -7   1  10        2.57        1.38      4.56 o 
  -6   1  10       79.39       88.06      8.20 o 
  -5   1  10        9.24        8.07      6.67 o 
  -4   1  10        7.88       -0.49      6.92 o 
  -3   1  10       23.23       19.47      6.91 o 
  -2   1  10      159.56      170.57      6.29 o 
  -1   1  10        1.98        7.73      4.88 o 
   0   1  10       20.32       19.17      3.87 o 
   1   1  10       17.16       22.14      4.05 o 
   2   1  10      103.07      110.18      5.09 o 
 -10   2  10        4.33        2.43      7.46 o 
  -9   2  10       40.36       44.14      8.29 o 
  -8   2  10       21.52       28.56      7.41 o 
  -7   2  10      116.14      117.16      8.77 o 
  -6   2  10        4.24       -1.02      6.70 o 
  -5   2  10       58.71       76.79      8.29 o 
  -4   2  10        4.77       -1.94      6.85 o 
  -3   2  10        0.20       -2.98      4.30 o 
  -2   2  10       24.40       17.91      8.11 o 
  -1   2  10        2.89        3.25      4.34 o 
   0   2  10        4.15        5.11      4.46 o 
   1   2  10        2.14        6.24      3.77 o 
   2   2  10       17.73       15.70      4.11 o 
  -9   3  10       78.26       84.97      9.11 o 
  -8   3  10       38.95       33.98      7.89 o 
  -7   3  10       41.42       57.96      8.23 o 
  -6   3  10        0.05        7.01      7.01 o 
  -5   3  10       49.58       49.68      8.03 o 
  -4   3  10      139.85      146.57      9.48 o 
  -3   3  10        3.53        3.32      7.10 o 
  -2   3  10        0.03        6.66      6.81 o 
  -1   3  10       76.17       75.40      7.55 o 
   0   3  10      121.79      134.86      6.38 o 
   1   3  10       17.27       12.01      4.02 o 
  -8   4  10      216.09      219.94     11.33 o 
  -7   4  10      205.56      218.92     11.10 o 
  -6   4  10       78.25       87.87      9.21 o 
  -5   4  10       25.30       26.25      7.98 o 
  -4   4  10       24.42       36.41      7.89 o 
  -3   4  10       31.39       25.79      7.37 o 
  -2   4  10        1.54        2.37      7.25 o 
  -1   4  10        6.46        7.00      7.20 o 
   0   4  10       13.18        8.88      7.10 o 
   1   4  10      117.12      114.10      6.19 o 
  -7   5  10       66.61       69.69      8.93 o 
  -6   5  10        1.94       -4.38      7.77 o 
  -5   5  10       36.33       18.51      8.35 o 
  -4   5  10        3.61        4.86      7.62 o 
  -3   5  10       93.58       81.67      8.89 o 
  -2   5  10      219.50      235.13     11.19 o 
  -1   5  10       18.81       34.34      8.02 o 
   0   5  10        3.70        7.71      7.52 o 
  -5   6  10      113.13      102.16      9.88 o 
  -4   6  10       32.83       20.52      8.15 o 
  -3   6  10       28.47       19.11      7.82 o 
  -2   6  10        7.19       -0.29      7.74 o 
                                                 
